# Supplementary material for: Characterizing adipocytokine-related signatures for prognosis prediction in prostate cancer
Source: Front Cell Dev Biol. 2024 Oct 25;12:1475980. doi: 10.3389/fcell.2024.1475980 (PMC11544632; doi:10.3389/fcell.2024.1475980)
Supplement: Supplementary file 1 [file Table2.xlsx]

## Sheet: Sheet1
Supplementary Table 2. The primers used for qRT-PCR
Primers	Sequence
APOE F	GCGGCTTGGTAAATGTGCTG
APOE R	AATCCCAAAAGCGACCCAGT
BNIP3L F	CTGCTCCCAAATCAACAGGGT
BNIP3L R	TAGCTCCACCCAGGAACCTT
C1QTNF3 F	ATACATGGAGGTGAGCGGAA
C1QTNF3 R	GTGCGGTAGCTCATCTGGTC
PPARGC1A F	TCTGAGGACTGCCTTTGCTG
PPARGC1A R	TCATCTATCTTCCTTTTCTGCTACA
STEAP4 F	ATGCAAGTCGGCAGGCAATA
STEAP4 R	CTCTTCCCACCGTACACCAG
Internal reference-GAPDH F	CGAAGGTGGAGTCAACGGATTT
Internal reference-GAPDH R	ATGGGTGGAATCATATTGGAAC
