# Supplementary material for: Characterizing adipocytokine-related signatures for prognosis prediction in prostate cancer
Source: Front Cell Dev Biol. 2024 Oct 25;12:1475980. doi: 10.3389/fcell.2024.1475980 (PMC11544632; doi:10.3389/fcell.2024.1475980)
Supplement: Supplementary file 2 [file Table3.xlsx]

## Sheet: Sheet1
Supplementary Table 3 GO enrichment analysis
ONTOLOGY	ID	Description	GeneRatio	BgRatio	pvalue	p.adjust	qvalue	geneID	Count
BP	GO:0032868	response to insulin	13/47	278/18862	1.0526e-13	2.40204e-10	1.29637e-10	CAT/FOXO1/PAK1/PIK3R1/PRKCB/PTEN/PTPN11/RARRES2/SOCS3/SORBS1/TLR2/UCP2/PIK3R2	13
BP	GO:0043434	response to peptide hormone	14/47	435/18862	1.67024e-12	1.90574e-09	1.02852e-09	CAT/FOXO1/JAK2/PAK1/PIK3R1/PRKCB/PTEN/PTPN11/RARRES2/SOCS3/SORBS1/TLR2/UCP2/PIK3R2	14
BP	GO:0070482	response to oxygen levels	13/47	385/18862	6.55422e-12	3.896e-09	2.10264e-09	ANGPTL4/BNIP3L/CAT/FOXO1/MMP2/PAK1/PPARGC1A/PTEN/PTGS2/TLR2/UCP2/HK2/MYC	13
BP	GO:0032869	cellular response to insulin stimulus	11/47	226/18862	6.82909e-12	3.896e-09	2.10264e-09	FOXO1/PAK1/PIK3R1/PRKCB/PTEN/PTPN11/RARRES2/SOCS3/SORBS1/UCP2/PIK3R2	11
BP	GO:0071375	cellular response to peptide hormone stimulus	12/47	325/18862	1.70337e-11	7.77417e-09	4.19566e-09	FOXO1/JAK2/PAK1/PIK3R1/PRKCB/PTEN/PTPN11/RARRES2/SOCS3/SORBS1/UCP2/PIK3R2	12
BP	GO:0001666	response to hypoxia	12/47	348/18862	3.76941e-11	1.43363e-08	7.7372e-09	ANGPTL4/BNIP3L/CAT/MMP2/PAK1/PPARGC1A/PTEN/PTGS2/TLR2/UCP2/HK2/MYC	12
BP	GO:0036293	response to decreased oxygen levels	12/47	360/18862	5.58084e-11	1.81935e-08	9.81892e-09	ANGPTL4/BNIP3L/CAT/MMP2/PAK1/PPARGC1A/PTEN/PTGS2/TLR2/UCP2/HK2/MYC	12
BP	GO:0008286	insulin receptor signaling pathway	9/47	143/18862	6.84714e-11	1.95315e-08	1.0541e-08	FOXO1/PAK1/PIK3R1/PRKCB/PTPN11/RARRES2/SOCS3/SORBS1/PIK3R2	9
BP	GO:1901653	cellular response to peptide	12/47	391/18862	1.44615e-10	3.6668e-08	1.97894e-08	FOXO1/JAK2/PAK1/PIK3R1/PRKCB/PTEN/PTPN11/RARRES2/SOCS3/SORBS1/UCP2/PIK3R2	12
BP	GO:0031667	response to nutrient levels	12/47	451/18862	7.39153e-10	1.68675e-07	9.10325e-08	CAT/CCK/CD40/EGFR/FOXO1/PPARGC1A/PTEN/RARRES2/UCP2/ADRB1/APOE/KRT18	12
BP	GO:0009991	response to extracellular stimulus	12/47	477/18862	1.39524e-09	2.89448e-07	1.56213e-07	CAT/CCK/CD40/EGFR/FOXO1/PPARGC1A/PTEN/RARRES2/UCP2/ADRB1/APOE/KRT18	12
BP	GO:0048661	positive regulation of smooth muscle cell proliferation	7/47	96/18862	3.77371e-09	7.17634e-07	3.87302e-07	CX3CL1/EGFR/HBEGF/JAK2/MMP2/PAK1/PPARGC1A	7
BP	GO:0048660	regulation of smooth muscle cell proliferation	8/47	160/18862	5.33993e-09	9.37363e-07	5.05888e-07	CX3CL1/EGFR/HBEGF/JAK2/MMP2/PAK1/PPARGC1A/PTEN	8
BP	GO:0048659	smooth muscle cell proliferation	8/47	162/18862	5.88925e-09	9.59947e-07	5.18077e-07	CX3CL1/EGFR/HBEGF/JAK2/MMP2/PAK1/PPARGC1A/PTEN	8
BP	GO:0038128	ERBB2 signaling pathway	5/47	32/18862	1.47743e-08	2.24766e-06	1.21305e-06	EGFR/HBEGF/NRG4/PIK3R1/PRKCA	5
BP	GO:0050727	regulation of inflammatory response	10/47	366/18862	1.83034e-08	2.39228e-06	1.2911e-06	CX3CL1/EGFR/JAK2/PTGS2/SELE/SERPINF1/SOCS3/TLR2/APOE/C1QTNF3	10
BP	GO:0046626	regulation of insulin receptor signaling pathway	6/47	69/18862	1.83123e-08	2.39228e-06	1.2911e-06	PAK1/PIK3R1/PRKCB/PTPN11/SOCS3/SORBS1	6
BP	GO:1903793	positive regulation of anion transport	11/47	478/18862	1.88699e-08	2.39228e-06	1.2911e-06	CCK/EGFR/JAK2/PAK1/PIK3R1/PTPN11/SORBS1/TLR2/APOE/C1QTNF3/PIK3R2	11
BP	GO:0043491	protein kinase B signaling	9/47	273/18862	2.05842e-08	2.47227e-06	1.33427e-06	CD40/CX3CL1/EGFR/HBEGF/NRG4/PIK3R1/PTEN/PTPN11/PIK3R2	9
BP	GO:0001678	cellular glucose homeostasis	7/47	145/18862	6.67104e-08	7.47375e-06	4.03353e-06	FOXO1/PIK3R1/PPARGC1A/SERPINF1/UCP2/HK2/PIK3R2	7
BP	GO:0033002	muscle cell proliferation	8/47	222/18862	6.87769e-08	7.47375e-06	4.03353e-06	CX3CL1/EGFR/HBEGF/JAK2/MMP2/PAK1/PPARGC1A/PTEN	8
BP	GO:0042593	glucose homeostasis	8/47	229/18862	8.73758e-08	8.965e-06	4.83835e-06	FOXO1/PIK3R1/PPARGC1A/PTPN11/SERPINF1/UCP2/HK2/PIK3R2	8
BP	GO:0033500	carbohydrate homeostasis	8/47	230/18862	9.03572e-08	8.965e-06	4.83835e-06	FOXO1/PIK3R1/PPARGC1A/PTPN11/SERPINF1/UCP2/HK2/PIK3R2	8
BP	GO:0006979	response to oxidative stress	10/47	444/18862	1.1215e-07	1.05084e-05	5.67128e-06	CAT/EGFR/FOXO1/JAK2/MMP2/PPARGC1A/PTGS1/PTGS2/UCP2/APOE	10
BP	GO:0030168	platelet activation	7/47	157/18862	1.15122e-07	1.05084e-05	5.67128e-06	CD40/PIK3R1/PRKCA/PRKCB/PTPN11/THBD/APOE	7
BP	GO:0051896	regulation of protein kinase B signaling	8/47	247/18862	1.56232e-07	1.37124e-05	7.40048e-06	CX3CL1/EGFR/HBEGF/NRG4/PIK3R1/PTEN/PTPN11/PIK3R2	8
BP	GO:0051897	positive regulation of protein kinase B signaling	7/47	175/18862	2.4138e-07	1.99793e-05	1.07827e-05	CX3CL1/EGFR/HBEGF/NRG4/PIK3R1/PTPN11/PIK3R2	7
BP	GO:0050730	regulation of peptidyl-tyrosine phosphorylation	8/47	262/18862	2.45144e-07	1.99793e-05	1.07827e-05	CCK/CD40/EGFR/HBEGF/JAK2/PTPN11/SOCS3/MIF	8
BP	GO:0051091	positive regulation of DNA-binding transcription factor activity	8/47	266/18862	2.75144e-07	2.1651e-05	1.16849e-05	CAT/CD40/CX3CL1/JAK2/PPARGC1A/PRKCB/PTEN/TLR2	8
BP	GO:0050708	regulation of protein secretion	8/47	279/18862	3.95417e-07	3.00781e-05	1.62329e-05	EGFR/JAK2/PRKCA/PTPN11/TLR2/UCP2/APOE/C1QTNF3	8
BP	GO:0070542	response to fatty acid	5/47	61/18862	4.13584e-07	3.04451e-05	1.6431e-05	CAT/FOXO1/PPARGC1A/TLR2/UCP2	5
BP	GO:0032102	negative regulation of response to external stimulus	9/47	394/18862	4.668e-07	3.24003e-05	1.74862e-05	CCK/CX3CL1/PTEN/SERPINF1/SOCS3/THBD/APOE/C1QTNF3/MIF	9
BP	GO:0050731	positive regulation of peptidyl-tyrosine phosphorylation	7/47	193/18862	4.68541e-07	3.24003e-05	1.74862e-05	CCK/CD40/HBEGF/JAK2/PTPN11/SOCS3/MIF	7
BP	GO:1900076	regulation of cellular response to insulin stimulus	5/47	66/18862	6.15552e-07	4.13144e-05	2.22971e-05	PAK1/PRKCB/PTPN11/SOCS3/SORBS1	5
BP	GO:0071549	cellular response to dexamethasone stimulus	4/47	29/18862	7.67669e-07	5.0052e-05	2.70127e-05	EGFR/FOXO1/NR3C1/SERPINF1	4
BP	GO:0070374	positive regulation of ERK1 and ERK2 cascade	7/47	210/18862	8.27047e-07	5.14734e-05	2.77798e-05	CX3CL1/EGFR/PRKCA/PTEN/PTPN11/APOE/MIF	7
BP	GO:0002791	regulation of peptide secretion	8/47	308/18862	8.34582e-07	5.14734e-05	2.77798e-05	EGFR/JAK2/PRKCA/PTPN11/TLR2/UCP2/APOE/C1QTNF3	8
BP	GO:0070371	ERK1 and ERK2 cascade	8/47	320/18862	1.11201e-06	6.64197e-05	3.58462e-05	CX3CL1/EGFR/PRKCA/PTEN/PTPN11/APOE/MIF/MYC	8
BP	GO:0009743	response to carbohydrate	7/47	221/18862	1.16424e-06	6.64197e-05	3.58462e-05	CAT/PPARGC1A/PRKCB/PTEN/SERPINF1/UCP2/KRT18	7
BP	GO:0045444	fat cell differentiation	7/47	221/18862	1.16424e-06	6.64197e-05	3.58462e-05	FOXO1/PPARGC1A/PTGS2/RARRES2/ADRB1/C1QTNF3/STEAP4	7
BP	GO:0000302	response to reactive oxygen species	7/47	224/18862	1.27399e-06	6.94376e-05	3.7475e-05	CAT/EGFR/FOXO1/MMP2/PPARGC1A/UCP2/APOE	7
BP	GO:0032496	response to lipopolysaccharide	8/47	326/18862	1.27799e-06	6.94376e-05	3.7475e-05	CD40/CX3CL1/JAK2/PPARGC1A/PRKCA/SELE/THBD/TLR2	8
BP	GO:0010827	regulation of glucose transmembrane transport	5/47	77/18862	1.33335e-06	7.07607e-05	3.81891e-05	PIK3R1/PRKCB/PTPN11/SORBS1/HK2	5
BP	GO:0048545	response to steroid hormone	8/47	330/18862	1.40003e-06	7.26107e-05	3.91874e-05	EGFR/FOXO1/JAK2/NR3C1/PAK1/PAPPA/SERPINF1/TLR2	8
BP	GO:0038127	ERBB signaling pathway	6/47	145/18862	1.54086e-06	7.81385e-05	4.21708e-05	EGFR/HBEGF/NRG4/PIK3R1/PRKCA/PTPN11	6
BP	GO:0007596	blood coagulation	8/47	342/18862	1.82761e-06	9.06652e-05	4.89314e-05	CD40/JAK2/PIK3R1/PRKCA/PRKCB/PTPN11/THBD/APOE	8
BP	GO:0002237	response to molecule of bacterial origin	8/47	346/18862	1.99287e-06	9.47442e-05	5.11327e-05	CD40/CX3CL1/JAK2/PPARGC1A/PRKCA/SELE/THBD/TLR2	8
BP	GO:0007599	hemostasis	8/47	346/18862	1.99287e-06	9.47442e-05	5.11327e-05	CD40/JAK2/PIK3R1/PRKCA/PRKCB/PTPN11/THBD/APOE	8
BP	GO:0050817	coagulation	8/47	347/18862	2.03611e-06	9.48248e-05	5.11762e-05	CD40/JAK2/PIK3R1/PRKCA/PRKCB/PTPN11/THBD/APOE	8
BP	GO:0001667	ameboidal-type cell migration	9/47	473/18862	2.12364e-06	9.69227e-05	5.23085e-05	CD40/HBEGF/PAK1/PRKCA/PTEN/PTGS2/PTPN11/SERPINF1/APOE	9
BP	GO:0014065	phosphatidylinositol 3-kinase signaling	6/47	154/18862	2.18812e-06	9.79079e-05	5.28402e-05	CAT/EGFR/JAK2/PIK3R1/PTEN/PIK3R2	6
BP	GO:0071548	response to dexamethasone	4/47	38/18862	2.34697e-06	0.000102996	5.55861e-05	EGFR/FOXO1/NR3C1/SERPINF1	4
BP	GO:0032760	positive regulation of tumor necrosis factor production	5/47	87/18862	2.44769e-06	0.000105389	5.68778e-05	JAK2/PIK3R1/PTPN11/TLR2/MIF	5
BP	GO:0010631	epithelial cell migration	8/47	357/18862	2.5145e-06	0.000106261	5.73482e-05	CD40/HBEGF/PRKCA/PTEN/PTGS2/PTPN11/SERPINF1/APOE	8
BP	GO:0090132	epithelium migration	8/47	360/18862	2.67545e-06	0.000111007	5.99096e-05	CD40/HBEGF/PRKCA/PTEN/PTGS2/PTPN11/SERPINF1/APOE	8
BP	GO:0032680	regulation of tumor necrosis factor production	6/47	160/18862	2.73166e-06	0.000111315	6.0076e-05	CX3CL1/JAK2/PIK3R1/PTPN11/TLR2/MIF	6
BP	GO:1903557	positive regulation of tumor necrosis factor superfamily cytokine production	5/47	90/18862	2.89518e-06	0.00011461	6.18543e-05	JAK2/PIK3R1/PTPN11/TLR2/MIF	5
BP	GO:0032640	tumor necrosis factor production	6/47	162/18862	2.93555e-06	0.00011461	6.18543e-05	CX3CL1/JAK2/PIK3R1/PTPN11/TLR2/MIF	6
BP	GO:0090130	tissue migration	8/47	365/18862	2.96319e-06	0.00011461	6.18543e-05	CD40/HBEGF/PRKCA/PTEN/PTGS2/PTPN11/SERPINF1/APOE	8
BP	GO:0009306	protein secretion	8/47	367/18862	3.08544e-06	0.000116002	6.26055e-05	EGFR/JAK2/PRKCA/PTPN11/TLR2/UCP2/APOE/C1QTNF3	8
BP	GO:0035592	establishment of protein localization to extracellular region	8/47	368/18862	3.14816e-06	0.000116002	6.26055e-05	EGFR/JAK2/PRKCA/PTPN11/TLR2/UCP2/APOE/C1QTNF3	8
BP	GO:1903555	regulation of tumor necrosis factor superfamily cytokine production	6/47	164/18862	3.15168e-06	0.000116002	6.26055e-05	CX3CL1/JAK2/PIK3R1/PTPN11/TLR2/MIF	6
BP	GO:0018108	peptidyl-tyrosine phosphorylation	8/47	369/18862	3.21196e-06	0.000116344	6.27902e-05	CCK/CD40/EGFR/HBEGF/JAK2/PTPN11/SOCS3/MIF	8
BP	GO:0018212	peptidyl-tyrosine modification	8/47	372/18862	3.41e-06	0.000121588	6.562e-05	CCK/CD40/EGFR/HBEGF/JAK2/PTPN11/SOCS3/MIF	8
BP	GO:0071706	tumor necrosis factor superfamily cytokine production	6/47	167/18862	3.50006e-06	0.000122879	6.63168e-05	CX3CL1/JAK2/PIK3R1/PTPN11/TLR2/MIF	6
BP	GO:0071692	protein localization to extracellular region	8/47	375/18862	3.61833e-06	0.000125106	6.7519e-05	EGFR/JAK2/PRKCA/PTPN11/TLR2/UCP2/APOE/C1QTNF3	8
BP	GO:0001659	temperature homeostasis	6/47	171/18862	4.01275e-06	0.000136673	7.37614e-05	FOXO1/JAK2/PPARGC1A/PTGS2/UCP2/ADRB1	6
BP	GO:0071354	cellular response to interleukin-6	4/47	46/18862	5.11337e-06	0.000171599	9.26105e-05	JAK2/PPARGC1A/PTPN11/SOCS3	4
BP	GO:0009409	response to cold	4/47	47/18862	5.57885e-06	0.000184506	9.95767e-05	FOXO1/PPARGC1A/UCP2/ADRB1	4
BP	GO:0002790	peptide secretion	8/47	401/18862	5.92353e-06	0.000193107	0.000104218	EGFR/JAK2/PRKCA/PTPN11/TLR2/UCP2/APOE/C1QTNF3	8
BP	GO:0070741	response to interleukin-6	4/47	50/18862	7.16396e-06	0.000230256	0.000124267	JAK2/PPARGC1A/PTPN11/SOCS3	4
BP	GO:1904659	glucose transmembrane transport	5/47	109/18862	7.42944e-06	0.000234612	0.000126618	PIK3R1/PRKCB/PTPN11/SORBS1/HK2	5
BP	GO:0010632	regulation of epithelial cell migration	7/47	293/18862	7.50512e-06	0.000234612	0.000126618	CD40/HBEGF/PRKCA/PTEN/PTGS2/SERPINF1/APOE	7
BP	GO:0048015	phosphatidylinositol-mediated signaling	6/47	192/18862	7.80719e-06	0.000240757	0.000129935	CAT/EGFR/JAK2/PIK3R1/PTEN/PIK3R2	6
BP	GO:1903959	regulation of anion transmembrane transport	5/47	111/18862	8.12015e-06	0.000247069	0.000133341	PIK3R1/PRKCB/PTPN11/SORBS1/HK2	5
BP	GO:0008645	hexose transmembrane transport	5/47	112/18862	8.48384e-06	0.000254738	0.00013748	PIK3R1/PRKCB/PTPN11/SORBS1/HK2	5
BP	GO:0034284	response to monosaccharide	6/47	196/18862	8.78386e-06	0.000256984	0.000138693	CAT/PPARGC1A/PTEN/SERPINF1/UCP2/KRT18	6
BP	GO:0048017	inositol lipid-mediated signaling	6/47	196/18862	8.78386e-06	0.000256984	0.000138693	CAT/EGFR/JAK2/PIK3R1/PTEN/PIK3R2	6
BP	GO:0070372	regulation of ERK1 and ERK2 cascade	7/47	301/18862	8.9455e-06	0.0002584	0.000139457	CX3CL1/EGFR/PRKCA/PTEN/PTPN11/APOE/MIF	7
BP	GO:0015749	monosaccharide transmembrane transport	5/47	114/18862	9.2494e-06	0.000263839	0.000142392	PIK3R1/PRKCB/PTPN11/SORBS1/HK2	5
BP	GO:0007568	aging	7/47	304/18862	9.5417e-06	0.000268817	0.000145078	CAT/CX3CL1/PPARGC1A/PTEN/SERPINF1/UCP2/MIF	7
BP	GO:0034219	carbohydrate transmembrane transport	5/47	116/18862	1.0068e-05	0.000275517	0.000148695	PIK3R1/PRKCB/PTPN11/SORBS1/HK2	5
BP	GO:1904019	epithelial cell apoptotic process	5/47	116/18862	1.0068e-05	0.000275517	0.000148695	ANGPTL4/CD40/JAK2/PPARGC1A/KRT18	5
BP	GO:0071383	cellular response to steroid hormone stimulus	6/47	201/18862	1.01417e-05	0.000275517	0.000148695	EGFR/FOXO1/JAK2/NR3C1/PAK1/SERPINF1	6
BP	GO:0071385	cellular response to glucocorticoid stimulus	4/47	55/18862	1.0513e-05	0.000282242	0.000152324	EGFR/FOXO1/NR3C1/SERPINF1	4
BP	GO:0001819	positive regulation of cytokine production	8/47	437/18862	1.10857e-05	0.000294157	0.000158754	CD40/JAK2/PIK3R1/PTGS2/PTPN11/TLR2/C1QTNF3/MIF	8
BP	GO:0051222	positive regulation of protein transport	7/47	312/18862	1.1295e-05	0.000296267	0.000159893	EGFR/JAK2/PAK1/PIK3R1/TLR2/C1QTNF3/PIK3R2	7
BP	GO:0051090	regulation of DNA-binding transcription factor activity	8/47	444/18862	1.24385e-05	0.000322553	0.000174079	CAT/CD40/CX3CL1/JAK2/PPARGC1A/PRKCB/PTEN/TLR2	8
BP	GO:0046324	regulation of glucose import	4/47	59/18862	1.39273e-05	0.000357102	0.000192725	PIK3R1/PTPN11/SORBS1/HK2	4
BP	GO:0071384	cellular response to corticosteroid stimulus	4/47	60/18862	1.48949e-05	0.000377669	0.000203825	EGFR/FOXO1/NR3C1/SERPINF1	4
BP	GO:1904951	positive regulation of establishment of protein localization	7/47	328/18862	1.56097e-05	0.000387845	0.000209317	EGFR/JAK2/PAK1/PIK3R1/TLR2/C1QTNF3/PIK3R2	7
BP	GO:0014066	regulation of phosphatidylinositol 3-kinase signaling	5/47	127/18862	1.56362e-05	0.000387845	0.000209317	CAT/EGFR/JAK2/PIK3R1/PTEN	5
BP	GO:0071214	cellular response to abiotic stimulus	7/47	330/18862	1.62339e-05	0.000394105	0.000212695	CD40/EGFR/MMP2/PIK3R1/PTEN/PTPN11/MYC	7
BP	GO:0104004	cellular response to environmental stimulus	7/47	330/18862	1.62339e-05	0.000394105	0.000212695	CD40/EGFR/MMP2/PIK3R1/PTEN/PTPN11/MYC	7
BP	GO:0050729	positive regulation of inflammatory response	5/47	133/18862	1.95485e-05	0.000469576	0.000253427	CX3CL1/EGFR/JAK2/PTGS2/TLR2	5
BP	GO:0051384	response to glucocorticoid	5/47	135/18862	2.10091e-05	0.000499404	0.000269525	EGFR/FOXO1/NR3C1/PAPPA/SERPINF1	5
BP	GO:0071453	cellular response to oxygen levels	6/47	231/18862	2.2313e-05	0.00052493	0.000283301	BNIP3L/FOXO1/PPARGC1A/PTEN/PTGS2/MYC	6
BP	GO:0033555	multicellular organismal response to stress	4/47	67/18862	2.31156e-05	0.000538262	0.000290496	CCK/PTEN/ADRB1/APOE	4
BP	GO:0007611	learning or memory	6/47	235/18862	2.45774e-05	0.000560255	0.000302365	CCK/EGFR/PTEN/SERPINF1/TLR2/APOE	6
BP	GO:0002021	response to dietary excess	3/47	23/18862	2.47966e-05	0.000560255	0.000302365	PPARGC1A/ADRB1/APOE	3
BP	GO:0046628	positive regulation of insulin receptor signaling pathway	3/47	23/18862	2.47966e-05	0.000560255	0.000302365	PAK1/PTPN11/SORBS1	3
BP	GO:0031348	negative regulation of defense response	6/47	236/18862	2.51715e-05	0.00056315	0.000303928	CCK/CX3CL1/SERPINF1/SOCS3/APOE/C1QTNF3	6
BP	GO:0014823	response to activity	4/47	69/18862	2.59768e-05	0.000575526	0.000310607	CAT/PPARGC1A/PTEN/RARRES2	4
BP	GO:0031349	positive regulation of defense response	7/47	361/18862	2.88826e-05	0.00063375	0.00034203	CCK/CX3CL1/EGFR/JAK2/PAK1/PTGS2/TLR2	7
BP	GO:0009411	response to UV	5/47	146/18862	3.06278e-05	0.000665644	0.000359244	CAT/EGFR/MMP2/PIK3R1/MYC	5
BP	GO:1900078	positive regulation of cellular response to insulin stimulus	3/47	25/18862	3.20909e-05	0.000690862	0.000372853	PAK1/PTPN11/SORBS1	3
BP	GO:0033157	regulation of intracellular protein transport	6/47	248/18862	3.32483e-05	0.00070909	0.000382691	BNIP3L/JAK2/PAK1/PIK3R1/PTPN11/PIK3R2	6
BP	GO:0008643	carbohydrate transport	5/47	149/18862	3.37658e-05	0.000713459	0.000385049	PIK3R1/PRKCB/PTPN11/SORBS1/HK2	5
BP	GO:0046323	glucose import	4/47	74/18862	3.42609e-05	0.000717279	0.000387111	PIK3R1/PTPN11/SORBS1/HK2	4
BP	GO:0031960	response to corticosteroid	5/47	152/18862	3.71479e-05	0.000770649	0.000415914	EGFR/FOXO1/NR3C1/PAPPA/SERPINF1	5
BP	GO:0046883	regulation of hormone secretion	6/47	260/18862	4.32908e-05	0.000889996	0.000480324	EGFR/JAK2/PRKCA/PTPN11/UCP2/C1QTNF3	6
BP	GO:0051092	positive regulation of NF-kappaB transcription factor activity	5/47	159/18862	4.60622e-05	0.000938518	0.000506511	CAT/CD40/CX3CL1/PRKCB/TLR2	5
BP	GO:0050728	negative regulation of inflammatory response	5/47	160/18862	4.746e-05	0.000958439	0.000517263	CX3CL1/SERPINF1/SOCS3/APOE/C1QTNF3	5
BP	GO:0030258	lipid modification	6/47	270/18862	5.34031e-05	0.00105891	0.000571487	PIK3R1/PPARGC1A/PTEN/SOCS3/APOE/PIK3R2	6
BP	GO:1904705	regulation of vascular associated smooth muscle cell proliferation	4/47	83/18862	5.38272e-05	0.00105891	0.000571487	JAK2/MMP2/PAK1/PTEN	4
BP	GO:1990874	vascular associated smooth muscle cell proliferation	4/47	83/18862	5.38272e-05	0.00105891	0.000571487	JAK2/MMP2/PAK1/PTEN	4
BP	GO:1903532	positive regulation of secretion by cell	6/47	271/18862	5.45103e-05	0.00106318	0.000573793	CCK/EGFR/JAK2/PTPN11/TLR2/C1QTNF3	6
BP	GO:0070102	interleukin-6-mediated signaling pathway	3/47	30/18862	5.61544e-05	0.00108597	0.00058609	JAK2/PTPN11/SOCS3	3
BP	GO:0019216	regulation of lipid metabolic process	7/47	402/18862	5.71483e-05	0.0010959	0.000591451	ANGPTL4/CHD9/PPARGC1A/PTGS2/RARRES2/SORBS1/APOE	7
BP	GO:0046889	positive regulation of lipid biosynthetic process	4/47	85/18862	5.9094e-05	0.00112377	0.000606491	PPARGC1A/PTGS2/SORBS1/APOE	4
BP	GO:0050890	cognition	6/47	276/18862	6.03258e-05	0.00113771	0.000614016	CCK/EGFR/PTEN/SERPINF1/TLR2/APOE	6
BP	GO:0001516	prostaglandin biosynthetic process	3/47	31/18862	6.20624e-05	0.00115143	0.00062142	PTGS1/PTGS2/MIF	3
BP	GO:0046457	prostanoid biosynthetic process	3/47	31/18862	6.20624e-05	0.00115143	0.00062142	PTGS1/PTGS2/MIF	3
BP	GO:0043542	endothelial cell migration	6/47	278/18862	6.27866e-05	0.00115548	0.000623602	CD40/PRKCA/PTEN/PTGS2/SERPINF1/APOE	6
BP	GO:0072593	reactive oxygen species metabolic process	6/47	281/18862	6.66278e-05	0.00121636	0.00065646	CAT/EGFR/JAK2/PTGS2/TLR2/HK2	6
BP	GO:0048732	gland development	7/47	413/18862	6.77257e-05	0.00122659	0.00066198	EGFR/JAK2/PTEN/SERPINF1/UCP2/HK2/KRT18	7
BP	GO:0045766	positive regulation of angiogenesis	5/47	175/18862	7.26447e-05	0.00129512	0.000698967	ANGPTL4/CD40/PRKCA/PRKCB/HK2	5
BP	GO:1904018	positive regulation of vasculature development	5/47	175/18862	7.26447e-05	0.00129512	0.000698967	ANGPTL4/CD40/PRKCA/PRKCB/HK2	5
BP	GO:0030099	myeloid cell differentiation	7/47	419/18862	7.41395e-05	0.00131152	0.000707819	JAK2/PIK3R1/PRKCA/PRKCB/PTPN11/TLR2/MYC	7
BP	GO:0002831	regulation of response to biotic stimulus	7/47	420/18862	7.52553e-05	0.00132102	0.000712945	CX3CL1/JAK2/PAK1/PRKCA/PTPN11/SOCS3/APOE	7
BP	GO:1901655	cellular response to ketone	4/47	92/18862	8.05156e-05	0.00140106	0.000756139	EGFR/FOXO1/NR3C1/SERPINF1	4
BP	GO:0045785	positive regulation of cell adhesion	7/47	425/18862	8.10426e-05	0.00140106	0.000756139	CX3CL1/JAK2/PAK1/PIK3R1/PRKCA/PTPN11/SELE	7
BP	GO:0010543	regulation of platelet activation	3/47	34/18862	8.2189e-05	0.00141019	0.000761069	PRKCA/THBD/APOE	3
BP	GO:0043409	negative regulation of MAPK cascade	5/47	181/18862	8.51944e-05	0.00145085	0.000783012	FOXO1/PTEN/APOE/MYC/PIK3R2	5
BP	GO:0051047	positive regulation of secretion	6/47	295/18862	8.71178e-05	0.00145839	0.00078708	CCK/EGFR/JAK2/PTPN11/TLR2/C1QTNF3	6
BP	GO:1903829	positive regulation of cellular protein localization	6/47	295/18862	8.71178e-05	0.00145839	0.00078708	EGFR/JAK2/PAK1/PIK3R1/SORBS1/PIK3R2	6
BP	GO:1904035	regulation of epithelial cell apoptotic process	4/47	94/18862	8.75543e-05	0.00145839	0.00078708	ANGPTL4/CD40/JAK2/PPARGC1A	4
BP	GO:0046486	glycerolipid metabolic process	7/47	433/18862	9.10566e-05	0.00150573	0.000812633	CAT/PIK3R1/PTEN/PTPN11/SOCS3/APOE/PIK3R2	7
BP	GO:0034599	cellular response to oxidative stress	6/47	299/18862	9.38115e-05	0.00154013	0.000831196	CAT/EGFR/FOXO1/JAK2/MMP2/PPARGC1A	6
BP	GO:0022407	regulation of cell-cell adhesion	7/47	437/18862	9.64302e-05	0.00157181	0.000848296	CX3CL1/JAK2/PAK1/PIK3R1/PRKCA/PTPN11/SELE	7
BP	GO:0043502	regulation of muscle adaptation	4/47	97/18862	9.89374e-05	0.00158138	0.000853458	FOXO1/PAK1/PPARGC1A/PRKCA	4
BP	GO:0120162	positive regulation of cold-induced thermogenesis	4/47	97/18862	9.89374e-05	0.00158138	0.000853458	JAK2/PPARGC1A/UCP2/ADRB1	4
BP	GO:0046879	hormone secretion	6/47	302/18862	9.90959e-05	0.00158138	0.000853458	EGFR/JAK2/PRKCA/PTPN11/UCP2/C1QTNF3	6
BP	GO:0042596	fear response	3/47	37/18862	0.000106161	0.00168236	0.000907959	CCK/ADRB1/APOE	3
BP	GO:0009746	response to hexose	5/47	190/18862	0.000107076	0.00168516	0.000909469	PPARGC1A/PTEN/SERPINF1/UCP2/KRT18	5
BP	GO:0009314	response to radiation	7/47	447/18862	0.000111006	0.00173504	0.000936388	CAT/CCK/EGFR/MMP2/PIK3R1/THBD/MYC	7
BP	GO:0018105	peptidyl-serine phosphorylation	6/47	310/18862	0.000114356	0.0017534	0.000946299	EGFR/PAK1/PRKCA/PRKCB/PTEN/MIF	6
BP	GO:0042307	positive regulation of protein import into nucleus	3/47	38/18862	0.00011506	0.0017534	0.000946299	JAK2/PIK3R1/PIK3R2	3
BP	GO:0046326	positive regulation of glucose import	3/47	38/18862	0.00011506	0.0017534	0.000946299	PIK3R1/PTPN11/SORBS1	3
BP	GO:1901654	response to ketone	5/47	193/18862	0.000115254	0.0017534	0.000946299	EGFR/FOXO1/NR3C1/SERPINF1/TLR2	5
BP	GO:0009914	hormone transport	6/47	312/18862	0.000118448	0.00179006	0.000966082	EGFR/JAK2/PRKCA/PTPN11/UCP2/C1QTNF3	6
BP	GO:0042116	macrophage activation	4/47	102/18862	0.000120246	0.00179251	0.000967407	CX3CL1/JAK2/TLR2/MIF	4
BP	GO:0098869	cellular oxidant detoxification	4/47	102/18862	0.000120246	0.00179251	0.000967407	CAT/PTGS1/PTGS2/APOE	4
BP	GO:1901215	negative regulation of neuron death	5/47	195/18862	0.000120967	0.00179251	0.000967407	CX3CL1/JAK2/PPARGC1A/SERPINF1/APOE	5
BP	GO:0016572	histone phosphorylation	3/47	39/18862	0.000124431	0.00181509	0.000979592	JAK2/PRKCA/PRKCB	3
BP	GO:1905521	regulation of macrophage migration	3/47	39/18862	0.000124431	0.00181509	0.000979592	CX3CL1/RARRES2/MIF	3
BP	GO:0046822	regulation of nucleocytoplasmic transport	4/47	103/18862	0.000124877	0.00181509	0.000979592	JAK2/PIK3R1/PTPN11/PIK3R2	4
BP	GO:0034341	response to interferon-gamma	5/47	197/18862	0.000126895	0.00182122	0.000982902	CD40/CX3CL1/JAK2/SOCS3/TLR2	5
BP	GO:0071222	cellular response to lipopolysaccharide	5/47	197/18862	0.000126895	0.00182122	0.000982902	CD40/CX3CL1/PPARGC1A/PRKCA/TLR2	5
BP	GO:0007409	axonogenesis	7/47	460/18862	0.000132594	0.0018572	0.00100232	CCK/PAK1/PIK3R1/PRKCA/PTEN/PTPN11/APOE	7
BP	GO:0009416	response to light stimulus	6/47	319/18862	0.0001337	0.0018572	0.00100232	CAT/CCK/EGFR/MMP2/PIK3R1/MYC	6
BP	GO:0055090	acylglycerol homeostasis	3/47	40/18862	0.000134285	0.0018572	0.00100232	ANGPTL4/APOE/C1QTNF3	3
BP	GO:0070328	triglyceride homeostasis	3/47	40/18862	0.000134285	0.0018572	0.00100232	ANGPTL4/APOE/C1QTNF3	3
BP	GO:1904037	positive regulation of epithelial cell apoptotic process	3/47	40/18862	0.000134285	0.0018572	0.00100232	CD40/JAK2/PPARGC1A	3
BP	GO:1904591	positive regulation of protein import	3/47	40/18862	0.000134285	0.0018572	0.00100232	JAK2/PIK3R1/PIK3R2	3
BP	GO:0034612	response to tumor necrosis factor	6/47	320/18862	0.000136	0.00186959	0.001009	CD40/CX3CL1/JAK2/PPARGC1A/SELE/KRT18	6
BP	GO:0007613	memory	4/47	107/18862	0.000144702	0.00197731	0.00106714	CCK/PTEN/SERPINF1/APOE	4
BP	GO:0071456	cellular response to hypoxia	5/47	206/18862	0.00015638	0.00212416	0.00114639	BNIP3L/PPARGC1A/PTEN/PTGS2/MYC	5
BP	GO:0030336	negative regulation of cell migration	6/47	330/18862	0.000160781	0.00216964	0.00117094	CX3CL1/PPARGC1A/PTEN/SERPINF1/APOE/MIF	6
BP	GO:0023061	signal release	7/47	475/18862	0.00016163	0.00216964	0.00117094	EGFR/JAK2/PRKCA/PRKCB/PTPN11/UCP2/C1QTNF3	7
BP	GO:0071219	cellular response to molecule of bacterial origin	5/47	209/18862	0.000167289	0.0022195	0.00119785	CD40/CX3CL1/PPARGC1A/PRKCA/TLR2	5
BP	GO:0090276	regulation of peptide hormone secretion	5/47	209/18862	0.000167289	0.0022195	0.00119785	EGFR/JAK2/PRKCA/PTPN11/UCP2	5
BP	GO:0018209	peptidyl-serine modification	6/47	333/18862	0.000168874	0.00222757	0.0012022	EGFR/PAK1/PRKCA/PRKCB/PTEN/MIF	6
BP	GO:0045765	regulation of angiogenesis	6/47	335/18862	0.000174446	0.00228785	0.00123473	ANGPTL4/CD40/PRKCA/PRKCB/SERPINF1/HK2	6
BP	GO:0036294	cellular response to decreased oxygen levels	5/47	214/18862	0.000186755	0.00243529	0.00131431	BNIP3L/PPARGC1A/PTEN/PTGS2/MYC	5
BP	GO:1990748	cellular detoxification	4/47	115/18862	0.000191048	0.00246202	0.00132874	CAT/PTGS1/PTGS2/APOE	4
BP	GO:0010828	positive regulation of glucose transmembrane transport	3/47	45/18862	0.000191188	0.00246202	0.00132874	PIK3R1/PTPN11/SORBS1	3
BP	GO:1901342	regulation of vasculature development	6/47	341/18862	0.000192042	0.00246202	0.00132874	ANGPTL4/CD40/PRKCA/PRKCB/SERPINF1/HK2	6
BP	GO:0050873	brown fat cell differentiation	3/47	46/18862	0.00020417	0.00259302	0.00139944	PPARGC1A/PTGS2/ADRB1	3
BP	GO:2000146	negative regulation of cell motility	6/47	345/18862	0.000204533	0.00259302	0.00139944	CX3CL1/PPARGC1A/PTEN/SERPINF1/APOE/MIF	6
BP	GO:0043500	muscle adaptation	4/47	118/18862	0.00021091	0.0026458	0.00142792	FOXO1/PAK1/PPARGC1A/PRKCA	4
BP	GO:0062197	cellular response to chemical stress	6/47	347/18862	0.000211015	0.0026458	0.00142792	CAT/EGFR/FOXO1/JAK2/MMP2/PPARGC1A	6
BP	GO:0001774	microglial cell activation	3/47	47/18862	0.00021771	0.00270008	0.00145721	CX3CL1/JAK2/TLR2	3
BP	GO:1904707	positive regulation of vascular associated smooth muscle cell proliferation	3/47	47/18862	0.00021771	0.00270008	0.00145721	JAK2/MMP2/PAK1	3
BP	GO:0032386	regulation of intracellular transport	6/47	350/18862	0.000221041	0.00272657	0.00147151	BNIP3L/JAK2/PAK1/PIK3R1/PTPN11/PIK3R2	6
BP	GO:0051271	negative regulation of cellular component movement	6/47	352/18862	0.000227932	0.00279645	0.00150923	CX3CL1/PPARGC1A/PTEN/SERPINF1/APOE/MIF	6
BP	GO:0006692	prostanoid metabolic process	3/47	48/18862	0.000231819	0.00281389	0.00151864	PTGS1/PTGS2/MIF	3
BP	GO:0006693	prostaglandin metabolic process	3/47	48/18862	0.000231819	0.00281389	0.00151864	PTGS1/PTGS2/MIF	3
BP	GO:0097237	cellular response to toxic substance	4/47	122/18862	0.000239655	0.00289362	0.00156166	CAT/PTGS1/PTGS2/APOE	4
BP	GO:0006690	icosanoid metabolic process	4/47	123/18862	0.000247261	0.00295419	0.00159435	PTGS1/PTGS2/TLR2/MIF	4
BP	GO:0007173	epidermal growth factor receptor signaling pathway	4/47	123/18862	0.000247261	0.00295419	0.00159435	EGFR/HBEGF/PIK3R1/PTPN11	4
BP	GO:0046887	positive regulation of hormone secretion	4/47	124/18862	0.000255039	0.00303124	0.00163594	EGFR/JAK2/PTPN11/C1QTNF3	4
BP	GO:0002931	response to ischemia	3/47	50/18862	0.000261784	0.00309354	0.00166956	CX3CL1/PPARGC1A/HK2	3
BP	GO:0032355	response to estradiol	4/47	125/18862	0.000262991	0.00309354	0.00166956	CAT/EGFR/PPARGC1A/PTEN	4
BP	GO:0010594	regulation of endothelial cell migration	5/47	231/18862	0.00026613	0.00311441	0.00168082	CD40/PRKCA/PTGS2/SERPINF1/APOE	5
BP	GO:0071216	cellular response to biotic stimulus	5/47	233/18862	0.000276929	0.00321636	0.00173584	CD40/CX3CL1/PPARGC1A/PRKCA/TLR2	5
BP	GO:0006636	unsaturated fatty acid biosynthetic process	3/47	51/18862	0.000277661	0.00321636	0.00173584	PTGS1/PTGS2/MIF	3
BP	GO:1905477	positive regulation of protein localization to membrane	4/47	127/18862	0.000279429	0.00322049	0.00173807	EGFR/PAK1/PIK3R1/SORBS1	4
BP	GO:0050714	positive regulation of protein secretion	4/47	129/18862	0.000296593	0.00340113	0.00183556	EGFR/JAK2/TLR2/C1QTNF3	4
BP	GO:1905517	macrophage migration	3/47	53/18862	0.000311252	0.00353462	0.00190761	CX3CL1/RARRES2/MIF	3
BP	GO:0009636	response to toxic substance	5/47	239/18862	0.000311331	0.00353462	0.00190761	CAT/PTGS1/PTGS2/TLR2/APOE	5
BP	GO:0061041	regulation of wound healing	4/47	131/18862	0.000314501	0.0035469	0.00191424	HBEGF/PTEN/THBD/APOE	4
BP	GO:0050678	regulation of epithelial cell proliferation	6/47	374/18862	0.000315522	0.0035469	0.00191424	EGFR/PRKCA/PTEN/SERPINF1/APOE/MYC	6
BP	GO:0040013	negative regulation of locomotion	6/47	377/18862	0.000329272	0.00366783	0.0019795	CX3CL1/PPARGC1A/PTEN/SERPINF1/APOE/MIF	6
BP	GO:0019371	cyclooxygenase pathway	2/47	11/18862	0.000329494	0.00366783	0.0019795	PTGS1/PTGS2	2
BP	GO:0043524	negative regulation of neuron apoptotic process	4/47	135/18862	0.000352626	0.00390627	0.00210819	CX3CL1/JAK2/PPARGC1A/APOE	4
BP	GO:0030072	peptide hormone secretion	5/47	247/18862	0.00036214	0.00399229	0.00215461	EGFR/JAK2/PRKCA/PTPN11/UCP2	5
BP	GO:0042306	regulation of protein import into nucleus	3/47	56/18862	0.000366382	0.0040004	0.00215899	JAK2/PIK3R1/PIK3R2	3
BP	GO:0046456	icosanoid biosynthetic process	3/47	56/18862	0.000366382	0.0040004	0.00215899	PTGS1/PTGS2/MIF	3
BP	GO:0071322	cellular response to carbohydrate stimulus	4/47	138/18862	0.000383314	0.00409765	0.00221147	PPARGC1A/PRKCB/SERPINF1/UCP2	4
BP	GO:0098754	detoxification	4/47	138/18862	0.000383314	0.00409765	0.00221147	CAT/PTGS1/PTGS2/APOE	4
BP	GO:0031295	T cell costimulation	3/47	57/18862	0.000386063	0.00409765	0.00221147	PAK1/PIK3R1/PTPN11	3
BP	GO:0043551	regulation of phosphatidylinositol 3-kinase activity	3/47	57/18862	0.000386063	0.00409765	0.00221147	PIK3R1/SOCS3/PIK3R2	3
BP	GO:0046854	phosphatidylinositol phosphorylation	3/47	57/18862	0.000386063	0.00409765	0.00221147	PIK3R1/SOCS3/PIK3R2	3
BP	GO:0048008	platelet-derived growth factor receptor signaling pathway	3/47	57/18862	0.000386063	0.00409765	0.00221147	JAK2/PTEN/PTPN11	3
BP	GO:0007077	mitotic nuclear envelope disassembly	2/47	12/18862	0.000394765	0.00417062	0.00225085	PRKCA/PRKCB	2
BP	GO:0031663	lipopolysaccharide-mediated signaling pathway	3/47	58/18862	0.000406411	0.00427387	0.00230658	CX3CL1/PRKCA/TLR2	3
BP	GO:0031294	lymphocyte costimulation	3/47	59/18862	0.000427437	0.00445394	0.00240376	PAK1/PIK3R1/PTPN11	3
BP	GO:1904589	regulation of protein import	3/47	59/18862	0.000427437	0.00445394	0.00240376	JAK2/PIK3R1/PIK3R2	3
BP	GO:0033135	regulation of peptidyl-serine phosphorylation	4/47	143/18862	0.000438639	0.00454989	0.00245554	EGFR/PAK1/PTEN/MIF	4
BP	GO:1903078	positive regulation of protein localization to plasma membrane	3/47	60/18862	0.00044915	0.00460854	0.0024872	EGFR/PIK3R1/SORBS1	3
BP	GO:0106106	cold-induced thermogenesis	4/47	144/18862	0.000450353	0.00460854	0.0024872	JAK2/PPARGC1A/UCP2/ADRB1	4
BP	GO:0120161	regulation of cold-induced thermogenesis	4/47	144/18862	0.000450353	0.00460854	0.0024872	JAK2/PPARGC1A/UCP2/ADRB1	4
BP	GO:0032354	response to follicle-stimulating hormone	2/47	13/18862	0.000465799	0.00474533	0.00256102	PAPPA/PPARGC1A	2
BP	GO:0046824	positive regulation of nucleocytoplasmic transport	3/47	61/18862	0.000471559	0.00476149	0.00256974	JAK2/PIK3R1/PIK3R2	3
BP	GO:1903961	positive regulation of anion transmembrane transport	3/47	61/18862	0.000471559	0.00476149	0.00256974	PIK3R1/PTPN11/SORBS1	3
BP	GO:0050804	modulation of chemical synaptic transmission	6/47	405/18862	0.000481644	0.0048419	0.00261314	CX3CL1/EGFR/JAK2/PRKCB/PTEN/APOE	6
BP	GO:0099177	regulation of trans-synaptic signaling	6/47	406/18862	0.000487957	0.00488385	0.00263578	CX3CL1/EGFR/JAK2/PRKCB/PTEN/APOE	6
BP	GO:0043535	regulation of blood vessel endothelial cell migration	4/47	150/18862	0.000525375	0.00520811	0.00281078	CD40/PRKCA/PTGS2/APOE	4
BP	GO:0045834	positive regulation of lipid metabolic process	4/47	150/18862	0.000525375	0.00520811	0.00281078	PPARGC1A/PTGS2/SORBS1/APOE	4
BP	GO:0050867	positive regulation of cell activation	6/47	412/18862	0.000527201	0.00520811	0.00281078	CD40/JAK2/PAK1/PIK3R1/PTPN11/MIF	6
BP	GO:0002793	positive regulation of peptide secretion	4/47	151/18862	0.000538692	0.0052687	0.00284348	EGFR/JAK2/TLR2/C1QTNF3	4
BP	GO:0031958	corticosteroid receptor signaling pathway	2/47	14/18862	0.00054257	0.0052687	0.00284348	JAK2/NR3C1	2
BP	GO:0051547	regulation of keratinocyte migration	2/47	14/18862	0.00054257	0.0052687	0.00284348	HBEGF/PTEN	2
BP	GO:0070141	response to UV-A	2/47	14/18862	0.00054257	0.0052687	0.00284348	EGFR/MMP2	2
BP	GO:1990845	adaptive thermogenesis	4/47	153/18862	0.000566043	0.00547237	0.0029534	JAK2/PPARGC1A/UCP2/ADRB1	4
BP	GO:0050795	regulation of behavior	3/47	65/18862	0.00056834	0.00547237	0.0029534	CCK/ADRB1/APOE	3
BP	GO:0051017	actin filament bundle assembly	4/47	154/18862	0.000580083	0.00556198	0.00300176	CX3CL1/PAK1/PIK3R1/SORBS1	4
BP	GO:0022409	positive regulation of cell-cell adhesion	5/47	276/18862	0.00060045	0.00573317	0.00309415	CX3CL1/PAK1/PIK3R1/PTPN11/SELE	5
BP	GO:0010812	negative regulation of cell-substrate adhesion	3/47	67/18862	0.000621144	0.00582188	0.00314202	CX3CL1/PIK3R1/PTEN	3
BP	GO:1904377	positive regulation of protein localization to cell periphery	3/47	67/18862	0.000621144	0.00582188	0.00314202	EGFR/PIK3R1/SORBS1	3
BP	GO:0030397	membrane disassembly	2/47	15/18862	0.000625048	0.00582188	0.00314202	PRKCA/PRKCB	2
BP	GO:0051081	nuclear envelope disassembly	2/47	15/18862	0.000625048	0.00582188	0.00314202	PRKCA/PRKCB	2
BP	GO:0051770	positive regulation of nitric-oxide synthase biosynthetic process	2/47	15/18862	0.000625048	0.00582188	0.00314202	JAK2/TLR2	2
BP	GO:0070207	protein homotrimerization	2/47	15/18862	0.000625048	0.00582188	0.00314202	MIF/STEAP4	2
BP	GO:0032675	regulation of interleukin-6 production	4/47	158/18862	0.000638728	0.00590112	0.00318479	CX3CL1/PTPN11/TLR2/C1QTNF3	4
BP	GO:0061572	actin filament bundle organization	4/47	158/18862	0.000638728	0.00590112	0.00318479	CX3CL1/PAK1/PIK3R1/SORBS1	4
BP	GO:0050673	epithelial cell proliferation	6/47	428/18862	0.000643979	0.00592565	0.00319803	EGFR/PRKCA/PTEN/SERPINF1/APOE/MYC	6
BP	GO:0010611	regulation of cardiac muscle hypertrophy	3/47	68/18862	0.000648681	0.00594494	0.00320844	FOXO1/PAK1/PRKCA	3
BP	GO:0042063	gliogenesis	5/47	283/18862	0.0006724	0.00610625	0.0032955	CX3CL1/EGFR/PTEN/PTPN11/TLR2	5
BP	GO:0042531	positive regulation of tyrosine phosphorylation of STAT protein	3/47	69/18862	0.000676986	0.00610625	0.0032955	CD40/JAK2/SOCS3	3
BP	GO:0043550	regulation of lipid kinase activity	3/47	69/18862	0.000676986	0.00610625	0.0032955	PIK3R1/SOCS3/PIK3R2	3
BP	GO:0050709	negative regulation of protein secretion	3/47	69/18862	0.000676986	0.00610625	0.0032955	PTPN11/UCP2/APOE	3
BP	GO:0032635	interleukin-6 production	4/47	162/18862	0.000701466	0.00630215	0.00340122	CX3CL1/PTPN11/TLR2/C1QTNF3	4
BP	GO:0031649	heat generation	2/47	16/18862	0.000713207	0.0063825	0.00344459	PTGS2/ADRB1	2
BP	GO:0051051	negative regulation of transport	6/47	438/18862	0.000726594	0.00645923	0.003486	PRKCB/PTEN/PTPN11/TLR2/UCP2/APOE	6
BP	GO:0044262	cellular carbohydrate metabolic process	5/47	288/18862	0.000727623	0.00645923	0.003486	PPARGC1A/PTEN/SORBS1/C1QTNF3/HK2	5
BP	GO:1903034	regulation of response to wounding	4/47	164/18862	0.000734419	0.00645923	0.003486	HBEGF/PTEN/THBD/APOE	4
BP	GO:0014743	regulation of muscle hypertrophy	3/47	71/18862	0.000735934	0.00645923	0.003486	FOXO1/PAK1/PRKCA	3
BP	GO:0051881	regulation of mitochondrial membrane potential	3/47	71/18862	0.000735934	0.00645923	0.003486	BNIP3L/CCK/UCP2	3
BP	GO:0007584	response to nutrient	4/47	165/18862	0.0007513	0.00656884	0.00354516	CAT/CD40/EGFR/PTEN	4
BP	GO:0046834	lipid phosphorylation	3/47	72/18862	0.000766594	0.00667698	0.00360352	PIK3R1/SOCS3/PIK3R2	3
BP	GO:0048511	rhythmic process	5/47	294/18862	0.000798302	0.00692337	0.00373649	EGFR/PPARGC1A/PTEN/SERPINF1/ADRB1	5
BP	GO:0010544	negative regulation of platelet activation	2/47	17/18862	0.000807018	0.00692337	0.00373649	THBD/APOE	2
BP	GO:0070206	protein trimerization	2/47	17/18862	0.000807018	0.00692337	0.00373649	MIF/STEAP4	2
BP	GO:1902170	cellular response to reactive nitrogen species	2/47	17/18862	0.000807018	0.00692337	0.00373649	FOXO1/PPARGC1A	2
BP	GO:0007162	negative regulation of cell adhesion	5/47	295/18862	0.000810564	0.00692774	0.00373885	CX3CL1/JAK2/PIK3R1/PTEN/PTPN11	5
BP	GO:0071356	cellular response to tumor necrosis factor	5/47	296/18862	0.000822966	0.00700749	0.00378189	CD40/CX3CL1/JAK2/PPARGC1A/KRT18	5
BP	GO:0061045	negative regulation of wound healing	3/47	74/18862	0.00083033	0.00701782	0.00378747	PTEN/THBD/APOE	3
BP	GO:0071260	cellular response to mechanical stimulus	3/47	74/18862	0.00083033	0.00701782	0.00378747	CD40/EGFR/PTPN11	3
BP	GO:0000422	autophagy of mitochondrion	3/47	75/18862	0.000863422	0.00721732	0.00389514	BNIP3L/PPARGC1A/HK2	3
BP	GO:0043536	positive regulation of blood vessel endothelial cell migration	3/47	75/18862	0.000863422	0.00721732	0.00389514	CD40/PRKCA/PTGS2	3
BP	GO:0061726	mitochondrion disassembly	3/47	75/18862	0.000863422	0.00721732	0.00389514	BNIP3L/PPARGC1A/HK2	3
BP	GO:0002792	negative regulation of peptide secretion	3/47	76/18862	0.000897341	0.00746761	0.00403022	PTPN11/UCP2/APOE	3
BP	GO:1901214	regulation of neuron death	5/47	302/18862	0.000900386	0.00746761	0.00403022	CX3CL1/JAK2/PPARGC1A/SERPINF1/APOE	5
BP	GO:0002523	leukocyte migration involved in inflammatory response	2/47	18/18862	0.000906455	0.00746761	0.00403022	CX3CL1/SELE	2
BP	GO:0051546	keratinocyte migration	2/47	18/18862	0.000906455	0.00746761	0.00403022	HBEGF/PTEN	2
BP	GO:0071496	cellular response to external stimulus	5/47	303/18862	0.0009138	0.00750105	0.00404826	CD40/EGFR/FOXO1/PTPN11/UCP2	5
BP	GO:0046209	nitric oxide metabolic process	3/47	77/18862	0.000932094	0.00759752	0.00410033	JAK2/PTGS2/TLR2	3
BP	GO:0010634	positive regulation of epithelial cell migration	4/47	175/18862	0.00093554	0.00759752	0.00410033	CD40/HBEGF/PRKCA/PTGS2	4
BP	GO:0043534	blood vessel endothelial cell migration	4/47	175/18862	0.00093554	0.00759752	0.00410033	CD40/PRKCA/PTGS2/APOE	4
BP	GO:2001057	reactive nitrogen species metabolic process	3/47	78/18862	0.000967692	0.00778659	0.00420237	JAK2/PTGS2/TLR2	3
BP	GO:0043405	regulation of MAP kinase activity	5/47	307/18862	0.000968953	0.00778659	0.00420237	CD40/EGFR/PAK1/PTPN11/APOE	5
BP	GO:0007565	female pregnancy	4/47	177/18862	0.000975883	0.00778659	0.00420237	MMP2/PAPPA/THBD/UCP2	4
BP	GO:0008217	regulation of blood pressure	4/47	177/18862	0.000975883	0.00778659	0.00420237	PTGS1/PTGS2/RARRES2/ADRB1	4
BP	GO:0071346	cellular response to interferon-gamma	4/47	177/18862	0.000975883	0.00778659	0.00420237	CX3CL1/JAK2/SOCS3/TLR2	4
BP	GO:0050796	regulation of insulin secretion	4/47	178/18862	0.000996507	0.00792345	0.00427623	JAK2/PRKCA/PTPN11/UCP2	4
BP	GO:0035313	wound healing, spreading of epidermal cells	2/47	19/18862	0.00101149	0.00798691	0.00431048	HBEGF/PTEN	2
BP	GO:0045780	positive regulation of bone resorption	2/47	19/18862	0.00101149	0.00798691	0.00431048	EGFR/PRKCA	2
BP	GO:0090316	positive regulation of intracellular protein transport	4/47	179/18862	0.00101744	0.00800617	0.00432087	JAK2/PAK1/PIK3R1/PIK3R2	4
BP	GO:0045088	regulation of innate immune response	5/47	315/18862	0.00108667	0.00852155	0.00459902	JAK2/PAK1/PTPN11/SOCS3/APOE	5
BP	GO:0007252	I-kappaB phosphorylation	2/47	20/18862	0.00112209	0.00868006	0.00468457	CX3CL1/TLR2	2
BP	GO:0051767	nitric-oxide synthase biosynthetic process	2/47	20/18862	0.00112209	0.00868006	0.00468457	JAK2/TLR2	2
BP	GO:0051769	regulation of nitric-oxide synthase biosynthetic process	2/47	20/18862	0.00112209	0.00868006	0.00468457	JAK2/TLR2	2
BP	GO:0150146	cell junction disassembly	2/47	20/18862	0.00112209	0.00868006	0.00468457	CX3CL1/PIK3R1	2
BP	GO:0043271	negative regulation of ion transport	5/47	319/18862	0.00114936	0.00883267	0.00476693	PRKCB/PTEN/PTPN11/UCP2/APOE	5
BP	GO:0009749	response to glucose	4/47	185/18862	0.00114956	0.00883267	0.00476693	PPARGC1A/PTEN/SERPINF1/UCP2	4
BP	GO:0046488	phosphatidylinositol metabolic process	4/47	187/18862	0.00119616	0.00915986	0.00494351	PIK3R1/PTEN/SOCS3/PIK3R2	4
BP	GO:0010469	regulation of signaling receptor activity	4/47	188/18862	0.00121995	0.00931079	0.00502496	HBEGF/JAK2/PPARGC1A/PTEN	4
BP	GO:0022010	central nervous system myelination	2/47	21/18862	0.00123824	0.0093387	0.00504003	PTEN/TLR2	2
BP	GO:0032291	axon ensheathment in central nervous system	2/47	21/18862	0.00123824	0.0093387	0.00504003	PTEN/TLR2	2
BP	GO:0042509	regulation of tyrosine phosphorylation of STAT protein	3/47	85/18862	0.00124114	0.0093387	0.00504003	CD40/JAK2/SOCS3	3
BP	GO:1900182	positive regulation of protein localization to nucleus	3/47	85/18862	0.00124114	0.0093387	0.00504003	JAK2/PIK3R1/PIK3R2	3
BP	GO:0060759	regulation of response to cytokine stimulus	4/47	189/18862	0.00124407	0.0093387	0.00504003	JAK2/PTPN11/SOCS3/TLR2	4
BP	GO:0048013	ephrin receptor signaling pathway	3/47	86/18862	0.00128377	0.00960511	0.00518381	MMP2/PAK1/PTPN11	3
BP	GO:0031099	regeneration	4/47	192/18862	0.00131843	0.00980019	0.00528909	EGFR/JAK2/PTEN/UCP2	4
BP	GO:2000377	regulation of reactive oxygen species metabolic process	4/47	192/18862	0.00131843	0.00980019	0.00528909	EGFR/JAK2/PTGS2/HK2	4
BP	GO:0071900	regulation of protein serine/threonine kinase activity	6/47	492/18862	0.00132458	0.00981394	0.00529651	CD40/EGFR/PAK1/PTEN/PTPN11/APOE	6
BP	GO:0009755	hormone-mediated signaling pathway	4/47	193/18862	0.00134389	0.00992481	0.00535635	JAK2/NR3C1/PAK1/PTPN11	4
BP	GO:0050765	negative regulation of phagocytosis	2/47	22/18862	0.00135991	0.00993766	0.00536328	PTEN/TLR2	2
BP	GO:0055093	response to hyperoxia	2/47	22/18862	0.00135991	0.00993766	0.00536328	CAT/FOXO1	2
BP	GO:0017038	protein import	4/47	194/18862	0.0013697	0.00993766	0.00536328	JAK2/PIK3R1/APOE/PIK3R2	4
BP	GO:1905475	regulation of protein localization to membrane	4/47	194/18862	0.0013697	0.00993766	0.00536328	EGFR/PAK1/PIK3R1/SORBS1	4
BP	GO:0007260	tyrosine phosphorylation of STAT protein	3/47	88/18862	0.00137176	0.00993766	0.00536328	CD40/JAK2/SOCS3	3
BP	GO:0034644	cellular response to UV	3/47	88/18862	0.00137176	0.00993766	0.00536328	MMP2/PIK3R1/MYC	3
BP	GO:0033273	response to vitamin	3/47	89/18862	0.00141715	0.010234	0.00552319	CAT/CD40/EGFR	3
BP	GO:0072507	divalent inorganic cation homeostasis	6/47	499/18862	0.00142364	0.0102484	0.005531	CD40/CX3CL1/EGFR/JAK2/PRKCB/APOE	6
BP	GO:0043523	regulation of neuron apoptotic process	4/47	197/18862	0.0014492	0.0103996	0.00561259	CX3CL1/JAK2/PPARGC1A/APOE	4
BP	GO:0014068	positive regulation of phosphatidylinositol 3-kinase signaling	3/47	90/18862	0.00146347	0.0104363	0.00563242	CAT/JAK2/PIK3R1	3
BP	GO:1903035	negative regulation of response to wounding	3/47	90/18862	0.00146347	0.0104363	0.00563242	PTEN/THBD/APOE	3
BP	GO:0051054	positive regulation of DNA metabolic process	4/47	198/18862	0.0014764	0.0104958	0.0056645	CD40/EGFR/PPARGC1A/MYC	4
BP	GO:0070997	neuron death	5/47	342/18862	0.00156342	0.0110799	0.00597974	CX3CL1/JAK2/PPARGC1A/SERPINF1/APOE	5
BP	GO:0031346	positive regulation of cell projection organization	5/47	344/18862	0.001604	0.0113031	0.00610018	CX3CL1/PAK1/PIK3R1/SERPINF1/APOE	5
BP	GO:0046890	regulation of lipid biosynthetic process	4/47	203/18862	0.00161778	0.0113031	0.00610018	PPARGC1A/PTGS2/SORBS1/APOE	4
BP	GO:0034698	response to gonadotropin	2/47	24/18862	0.00161967	0.0113031	0.00610018	PAPPA/PPARGC1A	2
BP	GO:0060396	growth hormone receptor signaling pathway	2/47	24/18862	0.00161967	0.0113031	0.00610018	JAK2/PIK3R1	2
BP	GO:1905523	positive regulation of macrophage migration	2/47	24/18862	0.00161967	0.0113031	0.00610018	CX3CL1/RARRES2	2
BP	GO:0002573	myeloid leukocyte differentiation	4/47	204/18862	0.00164715	0.0114249	0.00616593	PIK3R1/PRKCA/TLR2/MYC	4
BP	GO:0044706	multi-multicellular organism process	4/47	204/18862	0.00164715	0.0114249	0.00616593	MMP2/PAPPA/THBD/UCP2	4
BP	GO:0021549	cerebellum development	3/47	94/18862	0.00165823	0.0114669	0.00618861	PAK1/PPARGC1A/PTPN11	3
BP	GO:0002685	regulation of leukocyte migration	4/47	205/18862	0.00167688	0.0115609	0.00623932	CX3CL1/RARRES2/SELE/MIF	4
BP	GO:0050767	regulation of neurogenesis	5/47	348/18862	0.0016875	0.011599	0.00625989	CX3CL1/PAK1/PTEN/SERPINF1/TLR2	5
BP	GO:0070555	response to interleukin-1	4/47	206/18862	0.00170699	0.0116978	0.0063132	CD40/CX3CL1/PRKCA/SELE	4
BP	GO:0030073	insulin secretion	4/47	207/18862	0.00173748	0.0117187	0.0063245	JAK2/PRKCA/PTPN11/UCP2	4
BP	GO:0034764	positive regulation of transmembrane transport	4/47	207/18862	0.00173748	0.0117187	0.0063245	CX3CL1/PIK3R1/PTPN11/SORBS1	4
BP	GO:0034767	positive regulation of ion transmembrane transport	4/47	207/18862	0.00173748	0.0117187	0.0063245	CX3CL1/PIK3R1/PTPN11/SORBS1	4
BP	GO:0031664	regulation of lipopolysaccharide-mediated signaling pathway	2/47	25/18862	0.00175773	0.0117187	0.0063245	CX3CL1/PRKCA	2
BP	GO:0060330	regulation of response to interferon-gamma	2/47	25/18862	0.00175773	0.0117187	0.0063245	JAK2/SOCS3	2
BP	GO:0060334	regulation of interferon-gamma-mediated signaling pathway	2/47	25/18862	0.00175773	0.0117187	0.0063245	JAK2/SOCS3	2
BP	GO:0071378	cellular response to growth hormone stimulus	2/47	25/18862	0.00175773	0.0117187	0.0063245	JAK2/PIK3R1	2
BP	GO:0003300	cardiac muscle hypertrophy	3/47	96/18862	0.0017614	0.0117187	0.0063245	FOXO1/PAK1/PRKCA	3
BP	GO:0043255	regulation of carbohydrate biosynthetic process	3/47	96/18862	0.0017614	0.0117187	0.0063245	PPARGC1A/SORBS1/C1QTNF3	3
BP	GO:0048010	vascular endothelial growth factor receptor signaling pathway	3/47	96/18862	0.0017614	0.0117187	0.0063245	PIK3R1/PRKCB/PIK3R2	3
BP	GO:0010038	response to metal ion	5/47	352/18862	0.00177415	0.0117692	0.00635175	CAT/EGFR/PPARGC1A/PTEN/SERPINF1	5
BP	GO:0060191	regulation of lipase activity	3/47	97/18862	0.00181446	0.0120017	0.00647724	ANGPTL4/EGFR/SELE	3
BP	GO:0006006	glucose metabolic process	4/47	210/18862	0.0018312	0.0120426	0.00649932	PPARGC1A/SORBS1/C1QTNF3/HK2	4
BP	GO:0010001	glial cell differentiation	4/47	210/18862	0.0018312	0.0120426	0.00649932	EGFR/PTEN/PTPN11/TLR2	4
BP	GO:0051251	positive regulation of lymphocyte activation	5/47	356/18862	0.00186403	0.0122233	0.00659685	CD40/PAK1/PIK3R1/PTPN11/MIF	5
BP	GO:0007623	circadian rhythm	4/47	212/18862	0.0018956	0.0123947	0.00668934	EGFR/PPARGC1A/PTEN/ADRB1	4
BP	GO:0006706	steroid catabolic process	2/47	26/18862	0.00190118	0.0123957	0.00668988	HSD11B1/APOE	2
BP	GO:0014897	striated muscle hypertrophy	3/47	99/18862	0.00192355	0.0125	0.00674616	FOXO1/PAK1/PRKCA	3
BP	GO:0031589	cell-substrate adhesion	5/47	359/18862	0.00193361	0.0125	0.00674616	CX3CL1/JAK2/PIK3R1/PTEN/SORBS1	5
BP	GO:0042493	response to drug	5/47	359/18862	0.00193361	0.0125	0.00674616	CAT/EGFR/PPARGC1A/PTEN/MYC	5
BP	GO:1903076	regulation of protein localization to plasma membrane	3/47	100/18862	0.0019796	0.0127611	0.00688709	EGFR/PIK3R1/SORBS1	3
BP	GO:0071241	cellular response to inorganic substance	4/47	216/18862	0.00202909	0.0129362	0.0069816	EGFR/FOXO1/PPARGC1A/SERPINF1	4
BP	GO:0014896	muscle hypertrophy	3/47	101/18862	0.00203665	0.0129362	0.0069816	FOXO1/PAK1/PRKCA	3
BP	GO:0022037	metencephalon development	3/47	101/18862	0.00203665	0.0129362	0.0069816	PAK1/PPARGC1A/PTPN11	3
BP	GO:0062014	negative regulation of small molecule metabolic process	3/47	101/18862	0.00203665	0.0129362	0.0069816	PPARGC1A/APOE/C1QTNF3	3
BP	GO:2000379	positive regulation of reactive oxygen species metabolic process	3/47	101/18862	0.00203665	0.0129362	0.0069816	EGFR/JAK2/PTGS2	3
BP	GO:0007263	nitric oxide mediated signal transduction	2/47	27/18862	0.00205003	0.0129362	0.0069816	EGFR/APOE	2
BP	GO:0010758	regulation of macrophage chemotaxis	2/47	27/18862	0.00205003	0.0129362	0.0069816	RARRES2/MIF	2
BP	GO:0050769	positive regulation of neurogenesis	4/47	217/18862	0.00206345	0.0129362	0.0069816	CX3CL1/PAK1/SERPINF1/TLR2	4
BP	GO:0097191	extrinsic apoptotic signaling pathway	4/47	217/18862	0.00206345	0.0129362	0.0069816	JAK2/PIK3R1/PTEN/KRT18	4
BP	GO:1903792	negative regulation of anion transport	4/47	217/18862	0.00206345	0.0129362	0.0069816	PRKCB/PTPN11/UCP2/APOE	4
BP	GO:0032231	regulation of actin filament bundle assembly	3/47	102/18862	0.00209473	0.0130823	0.00706043	CX3CL1/PAK1/PIK3R1	3
BP	GO:0010810	regulation of cell-substrate adhesion	4/47	218/18862	0.00209821	0.0130823	0.00706043	CX3CL1/JAK2/PIK3R1/PTEN	4
BP	GO:0045862	positive regulation of proteolysis	5/47	367/18862	0.00212848	0.0132293	0.00713975	CCK/JAK2/PTEN/APOE/MYC	5
BP	GO:0032388	positive regulation of intracellular transport	4/47	219/18862	0.00213338	0.0132293	0.00713975	JAK2/PAK1/PIK3R1/PIK3R2	4
BP	GO:0090344	negative regulation of cell aging	2/47	28/18862	0.00220422	0.0136179	0.00734946	PTEN/MIF	2
BP	GO:0030038	contractile actin filament bundle assembly	3/47	104/18862	0.00221395	0.0136179	0.00734946	PAK1/PIK3R1/SORBS1	3
BP	GO:0043149	stress fiber assembly	3/47	104/18862	0.00221395	0.0136179	0.00734946	PAK1/PIK3R1/SORBS1	3
BP	GO:0150115	cell-substrate junction organization	3/47	106/18862	0.00233731	0.0142996	0.00771737	PIK3R1/PTEN/SORBS1	3
BP	GO:1901222	regulation of NIK/NF-kappaB signaling	3/47	106/18862	0.00233731	0.0142996	0.00771737	EGFR/TLR2/C1QTNF3	3
BP	GO:0036296	response to increased oxygen levels	2/47	29/18862	0.00236375	0.0143459	0.0077424	CAT/FOXO1	2
BP	GO:0045940	positive regulation of steroid metabolic process	2/47	29/18862	0.00236375	0.0143459	0.0077424	PPARGC1A/APOE	2
BP	GO:0060325	face morphogenesis	2/47	29/18862	0.00236375	0.0143459	0.0077424	MMP2/PTPN11	2
BP	GO:0033138	positive regulation of peptidyl-serine phosphorylation	3/47	107/18862	0.00240055	0.014454	0.00780072	EGFR/PAK1/MIF	3
BP	GO:0048640	negative regulation of developmental growth	3/47	107/18862	0.00240055	0.014454	0.00780072	PAK1/PTEN/ADRB1	3
BP	GO:1903008	organelle disassembly	3/47	107/18862	0.00240055	0.014454	0.00780072	BNIP3L/PPARGC1A/HK2	3
BP	GO:0006641	triglyceride metabolic process	3/47	108/18862	0.00246486	0.0147849	0.0079793	CAT/PTPN11/APOE	3
BP	GO:0009266	response to temperature stimulus	4/47	228/18862	0.00246847	0.0147849	0.0079793	FOXO1/PPARGC1A/UCP2/ADRB1	4
BP	GO:0006909	phagocytosis	5/47	381/18862	0.00250358	0.0149559	0.00807161	PAK1/PIK3R1/PTEN/TLR2/PIK3R2	5
BP	GO:0046685	response to arsenic-containing substance	2/47	30/18862	0.00252858	0.0149834	0.00808644	PTEN/SERPINF1	2
BP	GO:0055022	negative regulation of cardiac muscle tissue growth	2/47	30/18862	0.00252858	0.0149834	0.00808644	PAK1/PTEN	2
BP	GO:0061117	negative regulation of heart growth	2/47	30/18862	0.00252858	0.0149834	0.00808644	PAK1/PTEN	2
BP	GO:0007160	cell-matrix adhesion	4/47	230/18862	0.00254758	0.0149834	0.00808644	CX3CL1/PIK3R1/PTEN/SORBS1	4
BP	GO:0043406	positive regulation of MAP kinase activity	4/47	230/18862	0.00254758	0.0149834	0.00808644	CD40/EGFR/PAK1/PTPN11	4
BP	GO:0051402	neuron apoptotic process	4/47	230/18862	0.00254758	0.0149834	0.00808644	CX3CL1/JAK2/PPARGC1A/APOE	4
BP	GO:0097421	liver regeneration	2/47	31/18862	0.00269868	0.0158313	0.00854406	EGFR/UCP2	2
BP	GO:1903039	positive regulation of leukocyte cell-cell adhesion	4/47	234/18862	0.002711	0.0158628	0.00856106	PAK1/PIK3R1/PTPN11/SELE	4
BP	GO:0021782	glial cell development	3/47	112/18862	0.00273272	0.015949	0.00860756	EGFR/PTEN/TLR2	3
BP	GO:0030518	intracellular steroid hormone receptor signaling pathway	3/47	113/18862	0.00280238	0.0163138	0.00880446	JAK2/NR3C1/PAK1	3
BP	GO:0010633	negative regulation of epithelial cell migration	3/47	114/18862	0.00287312	0.016562	0.00893839	PTEN/SERPINF1/APOE	3
BP	GO:0016101	diterpenoid metabolic process	3/47	114/18862	0.00287312	0.016562	0.00893839	EGFR/RARRES2/APOE	3
BP	GO:0007202	activation of phospholipase C activity	2/47	32/18862	0.00287404	0.016562	0.00893839	EGFR/SELE	2
BP	GO:1901889	negative regulation of cell junction assembly	2/47	32/18862	0.00287404	0.016562	0.00893839	PTEN/TLR2	2
BP	GO:0033559	unsaturated fatty acid metabolic process	3/47	115/18862	0.00294496	0.016928	0.00913591	PTGS1/PTGS2/MIF	3
BP	GO:0006661	phosphatidylinositol biosynthetic process	3/47	116/18862	0.00301791	0.0173037	0.00933867	PIK3R1/PTEN/PIK3R2	3
BP	GO:0001662	behavioral fear response	2/47	33/18862	0.00305461	0.0173831	0.00938154	CCK/APOE	2
BP	GO:0032728	positive regulation of interferon-beta production	2/47	33/18862	0.00305461	0.0173831	0.00938154	PTPN11/TLR2	2
BP	GO:0060323	head morphogenesis	2/47	33/18862	0.00305461	0.0173831	0.00938154	MMP2/PTPN11	2
BP	GO:0090257	regulation of muscle system process	4/47	243/18862	0.0031048	0.0176248	0.00951196	FOXO1/PAK1/PPARGC1A/PRKCA	4
BP	GO:0002696	positive regulation of leukocyte activation	5/47	401/18862	0.00312017	0.0176681	0.00953534	CD40/PAK1/PIK3R1/PTPN11/MIF	5
BP	GO:0002761	regulation of myeloid leukocyte differentiation	3/47	118/18862	0.00316711	0.0178013	0.00960726	PIK3R1/PRKCA/MYC	3
BP	GO:0008637	apoptotic mitochondrial changes	3/47	118/18862	0.00316711	0.0178013	0.00960726	BNIP3L/CCK/HK2	3
BP	GO:0045931	positive regulation of mitotic cell cycle	3/47	118/18862	0.00316711	0.0178013	0.00960726	EGFR/PRKCA/PTPN11	3
BP	GO:0002209	behavioral defense response	2/47	34/18862	0.00324039	0.0179211	0.00967187	CCK/APOE	2
BP	GO:0010614	negative regulation of cardiac muscle hypertrophy	2/47	34/18862	0.00324039	0.0179211	0.00967187	FOXO1/PAK1	2
BP	GO:0044319	wound healing, spreading of cells	2/47	34/18862	0.00324039	0.0179211	0.00967187	HBEGF/PTEN	2
BP	GO:0045777	positive regulation of blood pressure	2/47	34/18862	0.00324039	0.0179211	0.00967187	RARRES2/ADRB1	2
BP	GO:0090505	epiboly involved in wound healing	2/47	34/18862	0.00324039	0.0179211	0.00967187	HBEGF/PTEN	2
BP	GO:0010906	regulation of glucose metabolic process	3/47	119/18862	0.00324338	0.0179211	0.00967187	PPARGC1A/SORBS1/C1QTNF3	3
BP	GO:0120254	olefinic compound metabolic process	3/47	119/18862	0.00324338	0.0179211	0.00967187	PPARGC1A/PTGS1/PTGS2	3
BP	GO:1904375	regulation of protein localization to cell periphery	3/47	121/18862	0.0033993	0.0187372	0.0101123	EGFR/PIK3R1/SORBS1	3
BP	GO:0046676	negative regulation of insulin secretion	2/47	35/18862	0.00343134	0.0187634	0.0101265	PTPN11/UCP2	2
BP	GO:0090504	epiboly	2/47	35/18862	0.00343134	0.0187634	0.0101265	HBEGF/PTEN	2
BP	GO:0097009	energy homeostasis	2/47	35/18862	0.00343134	0.0187634	0.0101265	FOXO1/PPARGC1A	2
BP	GO:0019318	hexose metabolic process	4/47	250/18862	0.00343693	0.0187634	0.0101265	PPARGC1A/SORBS1/C1QTNF3/HK2	4
BP	GO:0051224	negative regulation of protein transport	3/47	123/18862	0.00355975	0.0193875	0.0104633	PTPN11/UCP2/APOE	3
BP	GO:0014741	negative regulation of muscle hypertrophy	2/47	36/18862	0.00362743	0.0196157	0.0105864	FOXO1/PAK1	2
BP	GO:0042311	vasodilation	2/47	36/18862	0.00362743	0.0196157	0.0105864	ADRB1/APOE	2
BP	GO:0071392	cellular response to estradiol stimulus	2/47	36/18862	0.00362743	0.0196157	0.0105864	EGFR/PPARGC1A	2
BP	GO:0006721	terpenoid metabolic process	3/47	124/18862	0.00364168	0.0196462	0.0106029	EGFR/RARRES2/APOE	3
BP	GO:0001952	regulation of cell-matrix adhesion	3/47	125/18862	0.00372477	0.020047	0.0108192	CX3CL1/PIK3R1/PTEN	3
BP	GO:0046621	negative regulation of organ growth	2/47	37/18862	0.00382865	0.0205093	0.0110687	PAK1/PTEN	2
BP	GO:0046627	negative regulation of insulin receptor signaling pathway	2/47	37/18862	0.00382865	0.0205093	0.0110687	PRKCB/SOCS3	2
BP	GO:0045637	regulation of myeloid cell differentiation	4/47	258/18862	0.00384532	0.0205504	0.0110909	PIK3R1/PRKCA/PRKCB/MYC	4
BP	GO:0051960	regulation of nervous system development	5/47	422/18862	0.00387895	0.0205718	0.0111024	CX3CL1/PAK1/PTEN/SERPINF1/TLR2	5
BP	GO:0035296	regulation of tube diameter	3/47	127/18862	0.0038944	0.0205718	0.0111024	EGFR/ADRB1/APOE	3
BP	GO:0071333	cellular response to glucose stimulus	3/47	127/18862	0.0038944	0.0205718	0.0111024	PPARGC1A/SERPINF1/UCP2	3
BP	GO:0097746	blood vessel diameter maintenance	3/47	127/18862	0.0038944	0.0205718	0.0111024	EGFR/ADRB1/APOE	3
BP	GO:1904950	negative regulation of establishment of protein localization	3/47	127/18862	0.0038944	0.0205718	0.0111024	PTPN11/UCP2/APOE	3
BP	GO:0035150	regulation of tube size	3/47	128/18862	0.00398095	0.0209804	0.011323	EGFR/ADRB1/APOE	3
BP	GO:0009595	detection of biotic stimulus	2/47	38/18862	0.00403496	0.0210704	0.0113716	PAK1/TLR2	2
BP	GO:0045429	positive regulation of nitric oxide biosynthetic process	2/47	38/18862	0.00403496	0.0210704	0.0113716	JAK2/PTGS2	2
BP	GO:0045923	positive regulation of fatty acid metabolic process	2/47	38/18862	0.00403496	0.0210704	0.0113716	PPARGC1A/PTGS2	2
BP	GO:0048246	macrophage chemotaxis	2/47	38/18862	0.00403496	0.0210704	0.0113716	RARRES2/MIF	2
BP	GO:0071331	cellular response to hexose stimulus	3/47	129/18862	0.00406867	0.021198	0.0114404	PPARGC1A/SERPINF1/UCP2	3
BP	GO:0051962	positive regulation of nervous system development	4/47	263/18862	0.00411665	0.0213583	0.0115269	CX3CL1/PAK1/SERPINF1/TLR2	4
BP	GO:0010975	regulation of neuron projection development	5/47	428/18862	0.00411817	0.0213583	0.0115269	CX3CL1/PAK1/PTEN/SERPINF1/APOE	5
BP	GO:0071326	cellular response to monosaccharide stimulus	3/47	130/18862	0.00415757	0.0214651	0.0115846	PPARGC1A/SERPINF1/UCP2	3
BP	GO:1900180	regulation of protein localization to nucleus	3/47	130/18862	0.00415757	0.0214651	0.0115846	JAK2/PIK3R1/PIK3R2	3
BP	GO:0042391	regulation of membrane potential	5/47	431/18862	0.00424167	0.0217268	0.0117258	BNIP3L/CCK/PTEN/UCP2/ADRB1	5
BP	GO:0060416	response to growth hormone	2/47	39/18862	0.00424634	0.0217268	0.0117258	JAK2/PIK3R1	2
BP	GO:1900077	negative regulation of cellular response to insulin stimulus	2/47	39/18862	0.00424634	0.0217268	0.0117258	PRKCB/SOCS3	2
BP	GO:1904407	positive regulation of nitric oxide metabolic process	2/47	39/18862	0.00424634	0.0217268	0.0117258	JAK2/PTGS2	2
BP	GO:0010595	positive regulation of endothelial cell migration	3/47	132/18862	0.00433889	0.0221507	0.0119546	CD40/PRKCA/PTGS2	3
BP	GO:0007015	actin filament organization	5/47	435/18862	0.00441044	0.0224657	0.0121246	CX3CL1/JAK2/PAK1/PIK3R1/SORBS1	5
BP	GO:0030890	positive regulation of B cell proliferation	2/47	40/18862	0.00446276	0.022581	0.0121868	CD40/MIF	2
BP	GO:0032735	positive regulation of interleukin-12 production	2/47	40/18862	0.00446276	0.022581	0.0121868	CD40/TLR2	2
BP	GO:0150077	regulation of neuroinflammatory response	2/47	40/18862	0.00446276	0.022581	0.0121868	CX3CL1/PTGS2	2
BP	GO:0062012	regulation of small molecule metabolic process	5/47	437/18862	0.00449661	0.0227019	0.0122521	PPARGC1A/PTGS2/SORBS1/APOE/C1QTNF3	5
BP	GO:0043401	steroid hormone mediated signaling pathway	3/47	134/18862	0.00452496	0.0227444	0.012275	JAK2/NR3C1/PAK1	3
BP	GO:0071482	cellular response to light stimulus	3/47	134/18862	0.00452496	0.0227444	0.012275	MMP2/PIK3R1/MYC	3
BP	GO:0043280	positive regulation of cysteine-type endopeptidase activity involved in apoptotic process	3/47	135/18862	0.00461979	0.0231503	0.012494	CCK/JAK2/MYC	3
BP	GO:0005996	monosaccharide metabolic process	4/47	272/18862	0.00463726	0.0231503	0.012494	PPARGC1A/SORBS1/C1QTNF3/HK2	4
BP	GO:0001953	negative regulation of cell-matrix adhesion	2/47	41/18862	0.00468421	0.0231503	0.012494	PIK3R1/PTEN	2
BP	GO:0010907	positive regulation of glucose metabolic process	2/47	41/18862	0.00468421	0.0231503	0.012494	PPARGC1A/SORBS1	2
BP	GO:0030850	prostate gland development	2/47	41/18862	0.00468421	0.0231503	0.012494	PTEN/SERPINF1	2
BP	GO:0051602	response to electrical stimulus	2/47	41/18862	0.00468421	0.0231503	0.012494	PPARGC1A/PTEN	2
BP	GO:0090278	negative regulation of peptide hormone secretion	2/47	41/18862	0.00468421	0.0231503	0.012494	PTPN11/UCP2	2
BP	GO:0006638	neutral lipid metabolic process	3/47	136/18862	0.00471582	0.0231503	0.012494	CAT/PTPN11/APOE	3
BP	GO:0006639	acylglycerol metabolic process	3/47	136/18862	0.00471582	0.0231503	0.012494	CAT/PTPN11/APOE	3
BP	GO:0045598	regulation of fat cell differentiation	3/47	136/18862	0.00471582	0.0231503	0.012494	FOXO1/PTGS2/RARRES2	3
BP	GO:0006874	cellular calcium ion homeostasis	5/47	442/18862	0.0047173	0.0231503	0.012494	CD40/CX3CL1/JAK2/PRKCB/APOE	5
BP	GO:0072659	protein localization to plasma membrane	4/47	275/18862	0.00482023	0.0236046	0.0127393	EGFR/PIK3R1/SORBS1/KRT18	4
BP	GO:0031098	stress-activated protein kinase signaling cascade	4/47	276/18862	0.00488229	0.0238573	0.0128756	EGFR/FOXO1/PAK1/MYC	4
BP	GO:0071364	cellular response to epidermal growth factor stimulus	2/47	42/18862	0.00491064	0.0238977	0.0128974	EGFR/PTPN11	2
BP	GO:0001889	liver development	3/47	138/18862	0.00491148	0.0238977	0.0128974	EGFR/UCP2/KRT18	3
BP	GO:0015980	energy derivation by oxidation of organic compounds	4/47	278/18862	0.00500801	0.0241253	0.0130203	CAT/PPARGC1A/SORBS1/MYC	4
BP	GO:0002433	immune response-regulating cell surface receptor signaling pathway involved in phagocytosis	3/47	139/18862	0.00501114	0.0241253	0.0130203	PAK1/PIK3R1/PIK3R2	3
BP	GO:0030902	hindbrain development	3/47	139/18862	0.00501114	0.0241253	0.0130203	PAK1/PPARGC1A/PTPN11	3
BP	GO:0038096	Fc-gamma receptor signaling pathway involved in phagocytosis	3/47	139/18862	0.00501114	0.0241253	0.0130203	PAK1/PIK3R1/PIK3R2	3
BP	GO:1903531	negative regulation of secretion by cell	3/47	139/18862	0.00501114	0.0241253	0.0130203	PTPN11/UCP2/APOE	3
BP	GO:0038094	Fc-gamma receptor signaling pathway	3/47	140/18862	0.005112	0.0245076	0.0132265	PAK1/PIK3R1/PIK3R2	3
BP	GO:0061008	hepaticobiliary system development	3/47	140/18862	0.005112	0.0245076	0.0132265	EGFR/UCP2/KRT18	3
BP	GO:0014003	oligodendrocyte development	2/47	43/18862	0.00514205	0.0245484	0.0132486	PTEN/TLR2	2
BP	GO:2000273	positive regulation of signaling receptor activity	2/47	43/18862	0.00514205	0.0245484	0.0132486	HBEGF/JAK2	2
BP	GO:0062013	positive regulation of small molecule metabolic process	3/47	141/18862	0.00521409	0.0248404	0.0134062	PPARGC1A/PTGS2/SORBS1	3
BP	GO:0003012	muscle system process	5/47	453/18862	0.00522992	0.0248639	0.0134189	FOXO1/PAK1/PPARGC1A/PRKCA/SORBS1	5
BP	GO:0007249	I-kappaB kinase/NF-kappaB signaling	4/47	282/18862	0.00526597	0.0249832	0.0134833	CD40/CX3CL1/PRKCB/TLR2	4
BP	GO:0055074	calcium ion homeostasis	5/47	454/18862	0.00527841	0.0249903	0.0134871	CD40/CX3CL1/JAK2/PRKCB/APOE	5
BP	GO:0010677	negative regulation of cellular carbohydrate metabolic process	2/47	44/18862	0.00537839	0.0252023	0.0136015	PPARGC1A/C1QTNF3	2
BP	GO:0010863	positive regulation of phospholipase C activity	2/47	44/18862	0.00537839	0.0252023	0.0136015	EGFR/SELE	2
BP	GO:0045124	regulation of bone resorption	2/47	44/18862	0.00537839	0.0252023	0.0136015	EGFR/PRKCA	2
BP	GO:0060324	face development	2/47	44/18862	0.00537839	0.0252023	0.0136015	MMP2/PTPN11	2
BP	GO:0150076	neuroinflammatory response	2/47	44/18862	0.00537839	0.0252023	0.0136015	CX3CL1/PTGS2	2
BP	GO:0006606	protein import into nucleus	3/47	143/18862	0.00542196	0.0253025	0.0136556	JAK2/PIK3R1/PIK3R2	3
BP	GO:0006720	isoprenoid metabolic process	3/47	143/18862	0.00542196	0.0253025	0.0136556	EGFR/RARRES2/APOE	3
BP	GO:0010675	regulation of cellular carbohydrate metabolic process	3/47	144/18862	0.00552773	0.0256388	0.0138371	PPARGC1A/SORBS1/C1QTNF3	3
BP	GO:0014074	response to purine-containing compound	3/47	144/18862	0.00552773	0.0256388	0.0138371	PPARGC1A/PTEN/THBD	3
BP	GO:0050806	positive regulation of synaptic transmission	3/47	144/18862	0.00552773	0.0256388	0.0138371	EGFR/PTEN/APOE	3
BP	GO:0010665	regulation of cardiac muscle cell apoptotic process	2/47	45/18862	0.00561966	0.0259072	0.0139819	JAK2/PTEN	2
BP	GO:0048512	circadian behavior	2/47	45/18862	0.00561966	0.0259072	0.0139819	PTEN/ADRB1	2
BP	GO:0060986	endocrine hormone secretion	2/47	45/18862	0.00561966	0.0259072	0.0139819	PTPN11/C1QTNF3	2
BP	GO:0002431	Fc receptor mediated stimulatory signaling pathway	3/47	145/18862	0.00563475	0.0259244	0.0139912	PAK1/PIK3R1/PIK3R2	3
BP	GO:0010720	positive regulation of cell development	4/47	290/18862	0.00580839	0.0266119	0.0143623	CX3CL1/PAK1/SERPINF1/TLR2	4
BP	GO:1903522	regulation of blood circulation	4/47	290/18862	0.00580839	0.0266119	0.0143623	EGFR/HBEGF/JAK2/ADRB1	4
BP	GO:0007622	rhythmic behavior	2/47	46/18862	0.00586582	0.0266119	0.0143623	PTEN/ADRB1	2
BP	GO:0010171	body morphogenesis	2/47	46/18862	0.00586582	0.0266119	0.0143623	MMP2/PTPN11	2
BP	GO:0048146	positive regulation of fibroblast proliferation	2/47	46/18862	0.00586582	0.0266119	0.0143623	MIF/MYC	2
BP	GO:0070849	response to epidermal growth factor	2/47	46/18862	0.00586582	0.0266119	0.0143623	EGFR/PTPN11	2
BP	GO:1900274	regulation of phospholipase C activity	2/47	46/18862	0.00586582	0.0266119	0.0143623	EGFR/SELE	2
BP	GO:0060249	anatomical structure homeostasis	5/47	466/18862	0.00588551	0.0266483	0.0143819	CX3CL1/EGFR/PRKCA/PTPN11/MYC	5
BP	GO:0006111	regulation of gluconeogenesis	2/47	47/18862	0.00611685	0.0274776	0.0148295	PPARGC1A/C1QTNF3	2
BP	GO:0010662	regulation of striated muscle cell apoptotic process	2/47	47/18862	0.00611685	0.0274776	0.0148295	JAK2/PTEN	2
BP	GO:0030225	macrophage differentiation	2/47	47/18862	0.00611685	0.0274776	0.0148295	PRKCA/TLR2	2
BP	GO:0035722	interleukin-12-mediated signaling pathway	2/47	47/18862	0.00611685	0.0274776	0.0148295	JAK2/MIF	2
BP	GO:2001056	positive regulation of cysteine-type endopeptidase activity	3/47	151/18862	0.00630306	0.0282585	0.0152509	CCK/JAK2/MYC	3
BP	GO:0002762	negative regulation of myeloid leukocyte differentiation	2/47	48/18862	0.00637272	0.028348	0.0152992	PIK3R1/MYC	2
BP	GO:0010659	cardiac muscle cell apoptotic process	2/47	48/18862	0.00637272	0.028348	0.0152992	JAK2/PTEN	2
BP	GO:0030195	negative regulation of blood coagulation	2/47	48/18862	0.00637272	0.028348	0.0152992	THBD/APOE	2
BP	GO:0042059	negative regulation of epidermal growth factor receptor signaling pathway	2/47	48/18862	0.00637272	0.028348	0.0152992	EGFR/HBEGF	2
BP	GO:0010976	positive regulation of neuron projection development	3/47	153/18862	0.0065359	0.0290174	0.0156605	CX3CL1/SERPINF1/APOE	3
BP	GO:0032330	regulation of chondrocyte differentiation	2/47	49/18862	0.00663341	0.0291665	0.015741	MAF/PTPN11	2
BP	GO:0032873	negative regulation of stress-activated MAPK cascade	2/47	49/18862	0.00663341	0.0291665	0.015741	FOXO1/MYC	2
BP	GO:0070303	negative regulation of stress-activated protein kinase signaling cascade	2/47	49/18862	0.00663341	0.0291665	0.015741	FOXO1/MYC	2
BP	GO:0071349	cellular response to interleukin-12	2/47	49/18862	0.00663341	0.0291665	0.015741	JAK2/MIF	2
BP	GO:1900047	negative regulation of hemostasis	2/47	49/18862	0.00663341	0.0291665	0.015741	THBD/APOE	2
BP	GO:0072503	cellular divalent inorganic cation homeostasis	5/47	480/18862	0.00665453	0.0292032	0.0157607	CD40/CX3CL1/JAK2/PRKCB/APOE	5
BP	GO:0032368	regulation of lipid transport	3/47	156/18862	0.00689471	0.0299872	0.0161839	CCK/PTPN11/APOE	3
BP	GO:0010658	striated muscle cell apoptotic process	2/47	50/18862	0.00689889	0.0299872	0.0161839	JAK2/PTEN	2
BP	GO:0032648	regulation of interferon-beta production	2/47	50/18862	0.00689889	0.0299872	0.0161839	PTPN11/TLR2	2
BP	GO:0045912	negative regulation of carbohydrate metabolic process	2/47	50/18862	0.00689889	0.0299872	0.0161839	PPARGC1A/C1QTNF3	2
BP	GO:0070671	response to interleukin-12	2/47	50/18862	0.00689889	0.0299872	0.0161839	JAK2/MIF	2
BP	GO:0043312	neutrophil degranulation	5/47	485/18862	0.00694558	0.0300756	0.0162316	CAT/CFD/RAB37/TLR2/MIF	5
BP	GO:0060284	regulation of cell development	5/47	485/18862	0.00694558	0.0300756	0.0162316	CX3CL1/PAK1/PTEN/SERPINF1/TLR2	5
BP	GO:0060326	cell chemotaxis	4/47	306/18862	0.00700293	0.0302664	0.0163346	CX3CL1/HBEGF/RARRES2/MIF	4
BP	GO:0002283	neutrophil activation involved in immune response	5/47	488/18862	0.00712445	0.0307335	0.0165866	CAT/CFD/RAB37/TLR2/MIF	5
BP	GO:0000186	activation of MAPKK activity	2/47	51/18862	0.00716914	0.0307519	0.0165966	EGFR/JAK2	2
BP	GO:0043900	regulation of multi-organism process	2/47	51/18862	0.00716914	0.0307519	0.0165966	CX3CL1/PRKCA	2
BP	GO:0046850	regulation of bone remodeling	2/47	51/18862	0.00716914	0.0307519	0.0165966	EGFR/PRKCA	2
BP	GO:0034614	cellular response to reactive oxygen species	3/47	159/18862	0.00726506	0.0311048	0.016787	EGFR/FOXO1/MMP2	3
BP	GO:0050680	negative regulation of epithelial cell proliferation	3/47	160/18862	0.00739109	0.0312846	0.0168841	PTEN/SERPINF1/APOE	3
BP	GO:0051048	negative regulation of secretion	3/47	160/18862	0.00739109	0.0312846	0.0168841	PTPN11/UCP2/APOE	3
BP	GO:0071902	positive regulation of protein serine/threonine kinase activity	4/47	311/18862	0.00740722	0.0312846	0.0168841	CD40/EGFR/PAK1/PTPN11	4
BP	GO:0090066	regulation of anatomical structure size	5/47	493/18862	0.00742974	0.0312846	0.0168841	EGFR/PAK1/PTEN/ADRB1/APOE	5
BP	GO:0006998	nuclear envelope organization	2/47	52/18862	0.00744414	0.0312846	0.0168841	PRKCA/PRKCB	2
BP	GO:0014888	striated muscle adaptation	2/47	52/18862	0.00744414	0.0312846	0.0168841	FOXO1/PPARGC1A	2
BP	GO:0031103	axon regeneration	2/47	52/18862	0.00744414	0.0312846	0.0168841	JAK2/PTEN	2
BP	GO:0032608	interferon-beta production	2/47	52/18862	0.00744414	0.0312846	0.0168841	PTPN11/TLR2	2
BP	GO:0050819	negative regulation of coagulation	2/47	52/18862	0.00744414	0.0312846	0.0168841	THBD/APOE	2
BP	GO:0050999	regulation of nitric-oxide synthase activity	2/47	52/18862	0.00744414	0.0312846	0.0168841	EGFR/APOE	2
BP	GO:0030307	positive regulation of cell growth	3/47	161/18862	0.00751841	0.0315386	0.0170212	EGFR/HBEGF/PAK1	3
BP	GO:0055088	lipid homeostasis	3/47	162/18862	0.00764703	0.0320193	0.0172806	ANGPTL4/APOE/C1QTNF3	3
BP	GO:1901185	negative regulation of ERBB signaling pathway	2/47	53/18862	0.00772387	0.0322818	0.0174223	EGFR/HBEGF	2
BP	GO:0051170	import into nucleus	3/47	163/18862	0.00777696	0.0324443	0.0175099	JAK2/PIK3R1/PIK3R2	3
BP	GO:0002446	neutrophil mediated immunity	5/47	499/18862	0.00780807	0.0325146	0.0175479	CAT/CFD/RAB37/TLR2/MIF	5
BP	GO:0042119	neutrophil activation	5/47	500/18862	0.00787241	0.0327228	0.0176603	CAT/CFD/RAB37/TLR2/MIF	5
BP	GO:0010676	positive regulation of cellular carbohydrate metabolic process	2/47	54/18862	0.00800828	0.0332271	0.0179324	PPARGC1A/SORBS1	2
BP	GO:0048638	regulation of developmental growth	4/47	319/18862	0.00808577	0.0334877	0.0180731	PAK1/PTEN/ADRB1/APOE	4
BP	GO:0001655	urogenital system development	4/47	320/18862	0.00817337	0.0336721	0.0181726	CAT/PTEN/SERPINF1/MYC	4
BP	GO:0007259	receptor signaling pathway via JAK-STAT	3/47	166/18862	0.00817457	0.0336721	0.0181726	CD40/JAK2/SOCS3	3
BP	GO:0035265	organ growth	3/47	166/18862	0.00817457	0.0336721	0.0181726	PAK1/PTEN/PTPN11	3
BP	GO:0046164	alcohol catabolic process	2/47	55/18862	0.00829738	0.0340551	0.0183793	PTEN/APOE	2
BP	GO:1903428	positive regulation of reactive oxygen species biosynthetic process	2/47	55/18862	0.00829738	0.0340551	0.0183793	JAK2/PTGS2	2
BP	GO:0050851	antigen receptor-mediated signaling pathway	4/47	323/18862	0.00843992	0.0345416	0.0186419	PAK1/PIK3R1/PRKCB/PIK3R2	4
BP	GO:0006633	fatty acid biosynthetic process	3/47	168/18862	0.0084462	0.0345416	0.0186419	PTGS1/PTGS2/MIF	3
BP	GO:0038095	Fc-epsilon receptor signaling pathway	3/47	169/18862	0.00858399	0.0350088	0.018894	PAK1/PIK3R1/PIK3R2	3
BP	GO:0042743	hydrogen peroxide metabolic process	2/47	56/18862	0.00859112	0.0350088	0.018894	CAT/EGFR	2
BP	GO:0042113	B cell activation	4/47	326/18862	0.00871213	0.0354387	0.019126	CD40/PIK3R1/PRKCB/MIF	4
BP	GO:0032147	activation of protein kinase activity	4/47	328/18862	0.00889678	0.0361254	0.0194966	EGFR/JAK2/PAK1/PTPN11	4
BP	GO:0008202	steroid metabolic process	4/47	329/18862	0.00899006	0.0363747	0.0196311	CAT/HSD11B1/PPARGC1A/APOE	4
BP	GO:1990778	protein localization to cell periphery	4/47	329/18862	0.00899006	0.0363747	0.0196311	EGFR/PIK3R1/SORBS1/KRT18	4
BP	GO:1903037	regulation of leukocyte cell-cell adhesion	4/47	330/18862	0.00908398	0.0366896	0.0198011	PAK1/PIK3R1/PTPN11/SELE	4
BP	GO:0008361	regulation of cell size	3/47	173/18862	0.00914842	0.036802	0.0198618	PAK1/PTEN/APOE	3
BP	GO:0061138	morphogenesis of a branching epithelium	3/47	173/18862	0.00914842	0.036802	0.0198618	PAK1/SOCS3/MYC	3
BP	GO:0002011	morphogenesis of an epithelial sheet	2/47	58/18862	0.00919245	0.036802	0.0198618	HBEGF/PTEN	2
BP	GO:0031102	neuron projection regeneration	2/47	58/18862	0.00919245	0.036802	0.0198618	JAK2/PTEN	2
BP	GO:2000351	regulation of endothelial cell apoptotic process	2/47	58/18862	0.00919245	0.036802	0.0198618	ANGPTL4/CD40	2
BP	GO:0033209	tumor necrosis factor-mediated signaling pathway	3/47	174/18862	0.00929285	0.0371388	0.0200436	CD40/JAK2/KRT18	3
BP	GO:0048771	tissue remodeling	3/47	175/18862	0.00943862	0.0375719	0.0202773	EGFR/MMP2/PRKCA	3
BP	GO:0097696	receptor signaling pathway via STAT	3/47	175/18862	0.00943862	0.0375719	0.0202773	CD40/JAK2/SOCS3	3
BP	GO:0019369	arachidonic acid metabolic process	2/47	59/18862	0.00949999	0.0375719	0.0202773	PTGS1/PTGS2	2
BP	GO:0043030	regulation of macrophage activation	2/47	59/18862	0.00949999	0.0375719	0.0202773	CX3CL1/MIF	2
BP	GO:0045428	regulation of nitric oxide biosynthetic process	2/47	59/18862	0.00949999	0.0375719	0.0202773	JAK2/PTGS2	2
BP	GO:0090303	positive regulation of wound healing	2/47	59/18862	0.00949999	0.0375719	0.0202773	HBEGF/THBD	2
BP	GO:0048167	regulation of synaptic plasticity	3/47	176/18862	0.00958572	0.0378454	0.0204249	CX3CL1/PTEN/APOE	3
BP	GO:0001959	regulation of cytokine-mediated signaling pathway	3/47	177/18862	0.00973417	0.0382755	0.020657	JAK2/PTPN11/SOCS3	3
BP	GO:0010518	positive regulation of phospholipase activity	2/47	60/18862	0.00981209	0.0382755	0.020657	EGFR/SELE	2
BP	GO:0032615	interleukin-12 production	2/47	60/18862	0.00981209	0.0382755	0.020657	CD40/TLR2	2
BP	GO:0032655	regulation of interleukin-12 production	2/47	60/18862	0.00981209	0.0382755	0.020657	CD40/TLR2	2
BP	GO:0046888	negative regulation of hormone secretion	2/47	60/18862	0.00981209	0.0382755	0.020657	PTPN11/UCP2	2
BP	GO:0060998	regulation of dendritic spine development	2/47	60/18862	0.00981209	0.0382755	0.020657	PTEN/APOE	2
BP	GO:0090342	regulation of cell aging	2/47	60/18862	0.00981209	0.0382755	0.020657	PTEN/MIF	2
BP	GO:0006913	nucleocytoplasmic transport	4/47	340/18862	0.0100587	0.0391708	0.0211402	JAK2/PIK3R1/PTPN11/PIK3R2	4
BP	GO:0030888	regulation of B cell proliferation	2/47	61/18862	0.0101287	0.0392423	0.0211788	CD40/MIF	2
BP	GO:0046686	response to cadmium ion	2/47	61/18862	0.0101287	0.0392423	0.0211788	CAT/EGFR	2
BP	GO:0080164	regulation of nitric oxide metabolic process	2/47	61/18862	0.0101287	0.0392423	0.0211788	JAK2/PTGS2	2
BP	GO:0032872	regulation of stress-activated MAPK cascade	3/47	181/18862	0.0103414	0.0399984	0.0215869	EGFR/FOXO1/MYC	3
BP	GO:0051169	nuclear transport	4/47	343/18862	0.0103639	0.0400178	0.0215973	JAK2/PIK3R1/PTPN11/PIK3R2	4
BP	GO:0032233	positive regulation of actin filament bundle assembly	2/47	62/18862	0.0104499	0.0401457	0.0216664	CX3CL1/PAK1	2
BP	GO:0042698	ovulation cycle	2/47	62/18862	0.0104499	0.0401457	0.0216664	EGFR/SERPINF1	2
BP	GO:0045453	bone resorption	2/47	62/18862	0.0104499	0.0401457	0.0216664	EGFR/PRKCA	2
BP	GO:0010950	positive regulation of endopeptidase activity	3/47	182/18862	0.0104966	0.04019	0.0216902	CCK/JAK2/MYC	3
BP	GO:0043123	positive regulation of I-kappaB kinase/NF-kappaB signaling	3/47	182/18862	0.0104966	0.04019	0.0216902	CD40/CX3CL1/PRKCB	3
BP	GO:0006650	glycerophospholipid metabolic process	4/47	346/18862	0.0106751	0.0408051	0.0220222	PIK3R1/PTEN/SOCS3/PIK3R2	4
BP	GO:0035690	cellular response to drug	2/47	63/18862	0.0107755	0.0410511	0.022155	EGFR/MYC	2
BP	GO:0048662	negative regulation of smooth muscle cell proliferation	2/47	63/18862	0.0107755	0.0410511	0.022155	PPARGC1A/PTEN	2
BP	GO:0070302	regulation of stress-activated protein kinase signaling cascade	3/47	184/18862	0.010811	0.0411179	0.022191	EGFR/FOXO1/MYC	3
BP	GO:0038061	NIK/NF-kappaB signaling	3/47	185/18862	0.0109703	0.0416542	0.0224805	EGFR/TLR2/C1QTNF3	3
BP	GO:0072577	endothelial cell apoptotic process	2/47	64/18862	0.0111055	0.0420541	0.0226963	ANGPTL4/CD40	2
BP	GO:0001763	morphogenesis of a branching structure	3/47	186/18862	0.0111309	0.0420541	0.0226963	PAK1/SOCS3/MYC	3
BP	GO:0007219	Notch signaling pathway	3/47	186/18862	0.0111309	0.0420541	0.0226963	CFD/EGFR/MYC	3
BP	GO:0006367	transcription initiation from RNA polymerase II promoter	3/47	187/18862	0.0112929	0.0425956	0.0229885	NR3C1/PPARGC1A/PTEN	3
BP	GO:0051052	regulation of DNA metabolic process	4/47	353/18862	0.0114247	0.0430086	0.0232114	CD40/EGFR/PPARGC1A/MYC	4
BP	GO:0032768	regulation of monooxygenase activity	2/47	65/18862	0.0114401	0.0430086	0.0232114	EGFR/APOE	2
BP	GO:0071248	cellular response to metal ion	3/47	189/18862	0.0116209	0.0435451	0.023501	EGFR/PPARGC1A/SERPINF1	3
BP	GO:1905952	regulation of lipid localization	3/47	189/18862	0.0116209	0.0435451	0.023501	CCK/PTPN11/APOE	3
BP	GO:0030193	regulation of blood coagulation	2/47	66/18862	0.011779	0.0436655	0.023566	THBD/APOE	2
BP	GO:0032715	negative regulation of interleukin-6 production	2/47	66/18862	0.011779	0.0436655	0.023566	CX3CL1/C1QTNF3	2
BP	GO:0045600	positive regulation of fat cell differentiation	2/47	66/18862	0.011779	0.0436655	0.023566	PTGS2/RARRES2	2
BP	GO:0061035	regulation of cartilage development	2/47	66/18862	0.011779	0.0436655	0.023566	MAF/PTPN11	2
BP	GO:0061515	myeloid cell development	2/47	66/18862	0.011779	0.0436655	0.023566	PTPN11/TLR2	2
BP	GO:2000272	negative regulation of signaling receptor activity	2/47	66/18862	0.011779	0.0436655	0.023566	PPARGC1A/PTEN	2
BP	GO:0006694	steroid biosynthetic process	3/47	190/18862	0.011787	0.0436655	0.023566	HSD11B1/PPARGC1A/APOE	3
BP	GO:0031032	actomyosin structure organization	3/47	191/18862	0.0119545	0.0440712	0.0237849	PAK1/PIK3R1/SORBS1	3
BP	GO:0050821	protein stabilization	3/47	191/18862	0.0119545	0.0440712	0.0237849	PIK3R1/PPARGC1A/PTEN	3
BP	GO:0071478	cellular response to radiation	3/47	191/18862	0.0119545	0.0440712	0.0237849	MMP2/PIK3R1/MYC	3
BP	GO:0050918	positive chemotaxis	2/47	67/18862	0.0121223	0.0444745	0.0240025	CX3CL1/MIF	2
BP	GO:1900046	regulation of hemostasis	2/47	67/18862	0.0121223	0.0444745	0.0240025	THBD/APOE	2
BP	GO:1901224	positive regulation of NIK/NF-kappaB signaling	2/47	67/18862	0.0121223	0.0444745	0.0240025	EGFR/TLR2	2
BP	GO:0001933	negative regulation of protein phosphorylation	4/47	362/18862	0.0124373	0.045557	0.0245868	PPARGC1A/PTEN/SOCS3/APOE	4
BP	GO:0042594	response to starvation	3/47	196/18862	0.0128124	0.0468158	0.0252661	FOXO1/PPARGC1A/UCP2	3
BP	GO:0150116	regulation of cell-substrate junction organization	2/47	69/18862	0.012822	0.0468158	0.0252661	PIK3R1/PTEN	2
BP	GO:0007159	leukocyte cell-cell adhesion	4/47	366/18862	0.0129054	0.0470449	0.0253898	PAK1/PIK3R1/PTPN11/SELE	4
BP	GO:0010517	regulation of phospholipase activity	2/47	70/18862	0.0131784	0.0478109	0.0258032	EGFR/SELE	2
BP	GO:0045123	cellular extravasation	2/47	70/18862	0.0131784	0.0478109	0.0258032	CX3CL1/SELE	2
BP	GO:0055021	regulation of cardiac muscle tissue growth	2/47	70/18862	0.0131784	0.0478109	0.0258032	PAK1/PTEN	2
BP	GO:1902903	regulation of supramolecular fiber organization	4/47	370/18862	0.0133846	0.048482	0.0261654	CX3CL1/PAK1/PIK3R1/APOE	4
BP	GO:0010952	positive regulation of peptidase activity	3/47	200/18862	0.0135235	0.0488089	0.0263418	CCK/JAK2/MYC	3
BP	GO:0050866	negative regulation of cell activation	3/47	200/18862	0.0135235	0.0488089	0.0263418	CX3CL1/THBD/APOE	3
BP	GO:0050818	regulation of coagulation	2/47	71/18862	0.013539	0.0488089	0.0263418	THBD/APOE	2
BP	GO:0009612	response to mechanical stimulus	3/47	202/18862	0.0138875	0.0498098	0.026882	CD40/EGFR/PTPN11	3
BP	GO:0014855	striated muscle cell proliferation	2/47	72/18862	0.013904	0.0498098	0.026882	JAK2/PTEN	2
BP	GO:0048708	astrocyte differentiation	2/47	72/18862	0.013904	0.0498098	0.026882	EGFR/PTPN11	2
BP	GO:1903036	positive regulation of response to wounding	2/47	72/18862	0.013904	0.0498098	0.026882	HBEGF/THBD	2
CC	GO:0005942	phosphatidylinositol 3-kinase complex	3/47	29/19520	4.57481e-05	0.00727395	0.00500821	PIK3R1/SOCS3/PIK3R2	3
CC	GO:0062023	collagen-containing extracellular matrix	6/47	423/19520	0.000506034	0.0262882	0.0180998	ANGPTL2/ANGPTL4/MMP2/RARRES2/SERPINF1/APOE	6
CC	GO:0043025	neuronal cell body	6/47	474/19520	0.000917277	0.0262882	0.0180998	CCK/CD40/CX3CL1/PPARGC1A/SERPINF1/APOE	6
CC	GO:0045121	membrane raft	5/47	323/19520	0.00104383	0.0262882	0.0180998	EGFR/JAK2/SELE/SORBS1/TLR2	5
CC	GO:0098857	membrane microdomain	5/47	323/19520	0.00104383	0.0262882	0.0180998	EGFR/JAK2/SELE/SORBS1/TLR2	5
CC	GO:0031983	vesicle lumen	5/47	328/19520	0.00111766	0.0262882	0.0180998	CAT/CFD/EGFR/RARRES2/MIF	5
CC	GO:0099522	region of cytosol	2/47	21/19520	0.00115734	0.0262882	0.0180998	PRKCB/PTEN	2
CC	GO:0030665	clathrin-coated vesicle membrane	3/47	117/19520	0.00280837	0.0489699	0.0337164	EGFR/HBEGF/APOE	3
CC	GO:0005925	focal adhesion	5/47	416/19520	0.00315459	0.0489699	0.0337164	CAT/EGFR/JAK2/PAK1/SORBS1	5
CC	GO:1904813	ficolin-1-rich granule lumen	3/47	124/19520	0.00330903	0.0489699	0.0337164	CAT/CFD/MIF	3
CC	GO:0030055	cell-substrate junction	5/47	423/19520	0.00338785	0.0489699	0.0337164	CAT/EGFR/JAK2/PAK1/SORBS1	5
MF	GO:0043560	insulin receptor substrate binding	3/47	10/18337	1.87008e-06	0.000428248	0.000285433	JAK2/PIK3R1/PTPN11	3
MF	GO:0001784	phosphotyrosine residue binding	4/47	44/18337	4.76966e-06	0.000494255	0.000329428	PIK3R1/PTPN11/SOCS3/PIK3R2	4
MF	GO:0035173	histone kinase activity	3/47	16/18337	8.63328e-06	0.000494255	0.000329428	JAK2/PRKCA/PRKCB	3
MF	GO:0046935	1-phosphatidylinositol-3-kinase regulator activity	3/47	16/18337	8.63328e-06	0.000494255	0.000329428	PIK3R1/SOCS3/PIK3R2	3
MF	GO:0045309	protein phosphorylated amino acid binding	4/47	56/18337	1.26177e-05	0.000577891	0.000385172	PIK3R1/PTPN11/SOCS3/PIK3R2	4
MF	GO:0035014	phosphatidylinositol 3-kinase regulator activity	3/47	20/18337	1.74488e-05	0.000664767	0.000443076	PIK3R1/SOCS3/PIK3R2	3
MF	GO:0051428	peptide hormone receptor binding	3/47	21/18337	2.03204e-05	0.000664767	0.000443076	CCK/JAK2/PTPN11	3
MF	GO:0005158	insulin receptor binding	3/47	22/18337	2.34866e-05	0.000672303	0.000448099	PIK3R1/PTPN11/SORBS1	3
MF	GO:0020037	heme binding	5/47	140/18337	2.86227e-05	0.000728287	0.000485413	CAT/JAK2/PTGS1/PTGS2/STEAP4	5
MF	GO:0046906	tetrapyrrole binding	5/47	150/18337	3.98428e-05	0.0009124	0.000608127	CAT/JAK2/PTGS1/PTGS2/STEAP4	5
MF	GO:0016209	antioxidant activity	4/47	86/18337	6.89637e-05	0.0013769	0.000917723	CAT/PTGS1/PTGS2/APOE	4
MF	GO:0051219	phosphoprotein binding	4/47	87/18337	7.2152e-05	0.0013769	0.000917723	PIK3R1/PTPN11/SOCS3/PIK3R2	4
MF	GO:0051427	hormone receptor binding	5/47	173/18337	7.85215e-05	0.00138319	0.000921912	CCK/JAK2/PPARGC1A/PRKCB/PTPN11	5
MF	GO:1990782	protein tyrosine kinase binding	4/47	98/18337	0.000114704	0.00187624	0.00125054	PIK3R1/PTEN/PTPN11/PIK3R2	4
MF	GO:0030159	signaling receptor complex adaptor activity	3/47	43/18337	0.000181241	0.00276694	0.0018442	PIK3R1/PTPN11/SORBS1	3
MF	GO:0004601	peroxidase activity	3/47	53/18337	0.000337914	0.0048364	0.00322353	CAT/PTGS1/PTGS2	3
MF	GO:0016684	oxidoreductase activity, acting on peroxide as acceptor	3/47	57/18337	0.00041905	0.00564485	0.00376237	CAT/PTGS1/PTGS2	3
MF	GO:0019903	protein phosphatase binding	4/47	148/18337	0.000554979	0.00706056	0.00470596	EGFR/FOXO1/PIK3R1/PIK3R2	4
MF	GO:0043274	phospholipase binding	2/47	15/18337	0.000660961	0.00796632	0.00530966	PTPN11/SELE	2
MF	GO:0004697	protein kinase C activity	2/47	16/18337	0.000754151	0.00797234	0.00531368	PRKCA/PRKCB	2
MF	GO:0004698	calcium-dependent protein kinase C activity	2/47	16/18337	0.000754151	0.00797234	0.00531368	PRKCA/PRKCB	2
MF	GO:0035591	signaling adaptor activity	3/47	70/18337	0.000765902	0.00797234	0.00531368	PIK3R1/PTPN11/SORBS1	3
MF	GO:0030971	receptor tyrosine kinase binding	3/47	72/18337	0.000831476	0.00827861	0.0055178	PIK3R1/PTPN11/PIK3R2	3
MF	GO:0042562	hormone binding	3/47	84/18337	0.00130017	0.0124057	0.0082686	EGFR/NR3C1/PIK3R1	3
MF	GO:0048018	receptor ligand activity	6/47	486/18337	0.00143619	0.0128561	0.00856879	CCK/CX3CL1/HBEGF/NRG4/C1QTNF9/MIF	6
MF	GO:0019902	phosphatase binding	4/47	193/18337	0.00148984	0.0128561	0.00856879	EGFR/FOXO1/PIK3R1/PIK3R2	4
MF	GO:0030546	signaling receptor activator activity	6/47	492/18337	0.00152878	0.0128561	0.00856879	CCK/CX3CL1/HBEGF/NRG4/C1QTNF9/MIF	6
MF	GO:0009931	calcium-dependent protein serine/threonine kinase activity	2/47	23/18337	0.00157193	0.0128561	0.00856879	PRKCA/PRKCB	2
MF	GO:0010857	calcium-dependent protein kinase activity	2/47	24/18337	0.00171204	0.0135192	0.00901072	PRKCA/PRKCB	2
MF	GO:0043548	phosphatidylinositol 3-kinase binding	2/47	32/18337	0.00303683	0.0231811	0.0154505	JAK2/PIK3R1	2
MF	GO:0042056	chemoattractant activity	2/47	37/18337	0.0040446	0.0298779	0.019914	CX3CL1/MIF	2
MF	GO:0001046	core promoter sequence-specific DNA binding	2/47	40/18337	0.00471384	0.0337334	0.0224838	NR3C1/MYC	2
MF	GO:0005126	cytokine receptor binding	4/47	270/18337	0.00498881	0.0346193	0.0230743	CX3CL1/JAK2/PIK3R1/MIF	4
MF	GO:0070851	growth factor receptor binding	3/47	141/18337	0.00563617	0.0376055	0.0250646	HBEGF/JAK2/PTEN	3
MF	GO:0005178	integrin binding	3/47	142/18337	0.00574757	0.0376055	0.0250646	CX3CL1/EGFR/PRKCA	3
MF	GO:0001664	G protein-coupled receptor binding	4/47	289/18337	0.00633059	0.0402696	0.0268402	CX3CL1/JAK2/PTPN11/ADRB1	4
MF	GO:0031625	ubiquitin protein ligase binding	4/47	293/18337	0.00664082	0.0411013	0.0273946	CD40/EGFR/FOXO1/PPARGC1A	4
MF	GO:0050661	NADP binding	2/47	53/18337	0.00815365	0.0476367	0.0317505	CAT/HSD11B1	2
MF	GO:0044389	ubiquitin-like protein ligase binding	4/47	312/18337	0.00825282	0.0476367	0.0317505	CD40/EGFR/FOXO1/PPARGC1A	4
MF	GO:0030374	nuclear receptor coactivator activity	2/47	54/18337	0.00845352	0.0476367	0.0317505	PPARGC1A/PRKCB	2
MF	GO:0042277	peptide binding	4/47	315/18337	0.00852884	0.0476367	0.0317505	CAT/PIK3R1/TLR2/APOE	4
