# Supplementary material for: Characterizing adipocytokine-related signatures for prognosis prediction in prostate cancer
Source: Front Cell Dev Biol. 2024 Oct 25;12:1475980. doi: 10.3389/fcell.2024.1475980 (PMC11544632; doi:10.3389/fcell.2024.1475980)
Supplement: Supplementary file 5 [file DataSheet1.zip]

Archive with 5 entries (4 files):
- western blot images/oeBNIP3L-DU145.Tif
- western blot images/oeBNIP3L-PC3.Tif
- western blot images/β-actin-DU145.Tif
- western blot images/β-actin-PC3.Tif
- western blot images/
