# Supplementary material for: Characterizing adipocytokine-related signatures for prognosis prediction in prostate cancer
Source: Front Cell Dev Biol. 2024 Oct 25;12:1475980. doi: 10.3389/fcell.2024.1475980 (PMC11544632; doi:10.3389/fcell.2024.1475980)
Supplement: Supplementary file 8 [file Table6.xlsx]

## Sheet: Sheet1
Supplementary Table 6．Correlation of risk to clinical traits with patients
		Risk-Level
	Total	High	Low	P-value
	(N=262)	(N=150)	(N=112)
age (years)
<=60	118 (45.0%)	56 (37.3%)	62 (55.4%)	0.00551
>60	144 (55.0%)	94 (62.7%)	50 (44.6%)
M
M0	260 (99.2%)	148 (98.7%)	112 (100%)	0.611
M1	2 (0.8%)	2 (1.3%)	0 (0%)
N
N0	211 (80.5%)	109 (72.7%)	102 (91.1%)	<0.001
N1	51 (19.5%)	41 (27.3%)	10 (8.9%)
T
T2	90 (34.4%)	37 (24.7%)	53 (47.3%)	<0.001
T3	166 (63.4%)	107 (71.3%)	59 (52.7%)
T4	6 (2.3%)	6 (4.0%)	0 (0%)
