# Supplementary material for: Characterizing adipocytokine-related signatures for prognosis prediction in prostate cancer
Source: Front Cell Dev Biol. 2024 Oct 25;12:1475980. doi: 10.3389/fcell.2024.1475980 (PMC11544632; doi:10.3389/fcell.2024.1475980)
Supplement: Supplementary file 9 [file Table4.xlsx]

## Sheet: Sheet1
Supplementary Table 4 KEGG functional enrichment analysis
ID	Description	GeneRatio	BgRatio	pvalue	p.adjust	qvalue	geneID	Count
hsa04012	ErbB signaling pathway	9/38	85/8191	1.15533e-10	2.34532e-08	9.12103e-09	EGFR/HBEGF/NRG4/PAK1/PIK3R1/PRKCA/PRKCB/MYC/PIK3R2	9
hsa04933	AGE-RAGE signaling pathway in diabetic complications	9/38	100/8191	5.08634e-10	5.16264e-08	2.00777e-08	FOXO1/JAK2/MMP2/PIK3R1/PRKCA/PRKCB/SELE/THBD/PIK3R2	9
hsa05205	Proteoglycans in cancer	11/38	205/8191	1.22957e-09	8.32006e-08	3.2357e-08	EGFR/HBEGF/MMP2/PAK1/PIK3R1/PRKCA/PRKCB/PTPN11/TLR2/MYC/PIK3R2	11
hsa04931	Insulin resistance	8/38	108/8191	2.47734e-08	1.25725e-06	4.88948e-07	FOXO1/PIK3R1/PPARGC1A/PRKCB/PTEN/PTPN11/SOCS3/PIK3R2	8
hsa01521	EGFR tyrosine kinase inhibitor resistance	7/38	79/8191	5.88101e-08	2.38769e-06	9.28581e-07	EGFR/JAK2/PIK3R1/PRKCA/PRKCB/PTEN/PIK3R2	7
hsa05235	PD-L1 expression and PD-1 checkpoint pathway in cancer	7/38	89/8191	1.35207e-07	4.5745e-06	1.77904e-06	EGFR/JAK2/PIK3R1/PTEN/PTPN11/TLR2/PIK3R2	7
hsa05230	Central carbon metabolism in cancer	6/38	70/8191	6.97228e-07	2.02196e-05	7.86347e-06	EGFR/PIK3R1/PTEN/HK2/MYC/PIK3R2	6
hsa05214	Glioma	6/38	75/8191	1.0529e-06	2.67172e-05	1.03904e-05	EGFR/PIK3R1/PRKCA/PRKCB/PTEN/PIK3R2	6
hsa04910	Insulin signaling pathway	7/38	137/8191	2.57115e-06	5.79937e-05	2.25539e-05	FOXO1/PIK3R1/PPARGC1A/SOCS3/SORBS1/HK2/PIK3R2	7
hsa05207	Chemical carcinogenesis - receptor activation	8/38	212/8191	4.42177e-06	8.9762e-05	3.49087e-05	EGFR/JAK2/PIK3R1/PRKCA/PRKCB/ADRB1/MYC/PIK3R2	8
hsa04923	Regulation of lipolysis in adipocytes	5/38	58/8191	6.27015e-06	9.93873e-05	3.8652e-05	PIK3R1/PTGS1/PTGS2/ADRB1/PIK3R2	5
hsa05213	Endometrial cancer	5/38	58/8191	6.27015e-06	9.93873e-05	3.8652e-05	EGFR/PIK3R1/PTEN/MYC/PIK3R2	5
hsa04370	VEGF signaling pathway	5/38	59/8191	6.82769e-06	9.93873e-05	3.8652e-05	PIK3R1/PRKCA/PRKCB/PTGS2/PIK3R2	5
hsa05163	Human cytomegalovirus infection	8/38	225/8191	6.87188e-06	9.93873e-05	3.8652e-05	CX3CL1/EGFR/PIK3R1/PRKCA/PRKCB/PTGS2/MYC/PIK3R2	8
hsa04630	JAK-STAT signaling pathway	7/38	162/8191	7.83348e-06	9.93873e-05	3.8652e-05	EGFR/JAK2/PIK3R1/PTPN11/SOCS3/MYC/PIK3R2	7
hsa05161	Hepatitis B	7/38	162/8191	7.83348e-06	9.93873e-05	3.8652e-05	JAK2/PIK3R1/PRKCA/PRKCB/TLR2/MYC/PIK3R2	7
hsa05171	Coronavirus disease - COVID-19	8/38	232/8191	8.61228e-06	0.000102841	3.99951e-05	CFD/EGFR/HBEGF/PIK3R1/PRKCA/PRKCB/TLR2/PIK3R2	8
hsa04066	HIF-1 signaling pathway	6/38	109/8191	9.44351e-06	0.000106316	4.13467e-05	EGFR/PIK3R1/PRKCA/PRKCB/HK2/PIK3R2	6
hsa05225	Hepatocellular carcinoma	7/38	168/8191	9.95078e-06	0.000106316	4.13467e-05	EGFR/PIK3R1/PRKCA/PRKCB/PTEN/MYC/PIK3R2	7
hsa04668	TNF signaling pathway	6/38	112/8191	1.10446e-05	0.000112103	4.35971e-05	CX3CL1/PIK3R1/PTGS2/SELE/SOCS3/PIK3R2	6
hsa04670	Leukocyte transendothelial migration	6/38	114/8191	1.22292e-05	0.000118216	4.59746e-05	MMP2/PIK3R1/PRKCA/PRKCB/PTPN11/PIK3R2	6
hsa04935	Growth hormone synthesis, secretion and action	6/38	120/8191	1.64145e-05	0.000151462	5.89039e-05	JAK2/PIK3R1/PRKCA/PRKCB/SOCS3/PIK3R2	6
hsa04919	Thyroid hormone signaling pathway	6/38	121/8191	1.72129e-05	0.000151922	5.90831e-05	FOXO1/PIK3R1/PRKCA/PRKCB/MYC/PIK3R2	6
hsa05223	Non-small cell lung cancer	5/38	72/8191	1.82646e-05	0.000154488	6.0081e-05	EGFR/PIK3R1/PRKCA/PRKCB/PIK3R2	5
hsa04960	Aldosterone-regulated sodium reabsorption	4/38	37/8191	2.33078e-05	0.00018926	7.36037e-05	PIK3R1/PRKCA/PRKCB/PIK3R2	4
hsa04068	FoxO signaling pathway	6/38	131/8191	2.70624e-05	0.000203469	7.91299e-05	CAT/EGFR/FOXO1/PIK3R1/PTEN/PIK3R2	6
hsa04650	Natural killer cell mediated cytotoxicity	6/38	131/8191	2.70624e-05	0.000203469	7.91299e-05	PAK1/PIK3R1/PRKCA/PRKCB/PTPN11/PIK3R2	6
hsa04510	Focal adhesion	7/38	201/8191	3.19282e-05	0.000231479	9.0023e-05	EGFR/PAK1/PIK3R1/PRKCA/PRKCB/PTEN/PIK3R2	7
hsa05219	Bladder cancer	4/38	41/8191	3.52671e-05	0.000245886	9.5626e-05	EGFR/HBEGF/MMP2/MYC	4
hsa04915	Estrogen signaling pathway	6/38	138/8191	3.63379e-05	0.000245886	9.5626e-05	EGFR/HBEGF/MMP2/PIK3R1/KRT18/PIK3R2	6
hsa05417	Lipid and atherosclerosis	7/38	215/8191	4.91466e-05	0.000321831	0.000125161	CD40/JAK2/PIK3R1/PRKCA/SELE/TLR2/PIK3R2	7
hsa04211	Longevity regulating pathway	5/38	89/8191	5.11706e-05	0.000324613	0.000126243	CAT/FOXO1/PIK3R1/PPARGC1A/PIK3R2	5
hsa04930	Type II diabetes mellitus	4/38	46/8191	5.58925e-05	0.000343824	0.000133714	PIK3R1/SOCS3/HK2/PIK3R2	4
hsa05222	Small cell lung cancer	5/38	92/8191	6.00163e-05	0.000353157	0.000137344	PIK3R1/PTEN/PTGS2/MYC/PIK3R2	5
hsa04973	Carbohydrate digestion and absorption	4/38	47/8191	6.08892e-05	0.000353157	0.000137344	PIK3R1/PRKCB/HK2/PIK3R2	4
hsa04912	GnRH signaling pathway	5/38	93/8191	6.32132e-05	0.000356452	0.000138625	EGFR/HBEGF/MMP2/PRKCA/PRKCB	5
hsa05206	MicroRNAs in cancer	8/38	310/8191	6.96734e-05	0.000382262	0.000148663	EGFR/PIK3R1/PRKCA/PRKCB/PTEN/PTGS2/MYC/PIK3R2	8
hsa04070	Phosphatidylinositol signaling system	5/38	97/8191	7.7338e-05	0.00039249	0.000152641	PIK3R1/PRKCA/PRKCB/PTEN/PIK3R2	5
hsa04666	Fc gamma R-mediated phagocytosis	5/38	97/8191	7.7338e-05	0.00039249	0.000152641	PAK1/PIK3R1/PRKCA/PRKCB/PIK3R2	5
hsa05215	Prostate cancer	5/38	97/8191	7.7338e-05	0.00039249	0.000152641	EGFR/FOXO1/PIK3R1/PTEN/PIK3R2	5
hsa01522	Endocrine resistance	5/38	98/8191	8.1222e-05	0.000392573	0.000152673	EGFR/HBEGF/MMP2/PIK3R1/PIK3R2	5
hsa05231	Choline metabolism in cancer	5/38	98/8191	8.1222e-05	0.000392573	0.000152673	EGFR/PIK3R1/PRKCA/PRKCB/PIK3R2	5
hsa04014	Ras signaling pathway	7/38	236/8191	8.87239e-05	0.000418859	0.000162896	EGFR/PAK1/PIK3R1/PRKCA/PRKCB/PTPN11/PIK3R2	7
hsa05146	Amoebiasis	5/38	102/8191	9.82853e-05	0.000453452	0.000176349	PIK3R1/PRKCA/PRKCB/TLR2/PIK3R2	5
hsa04625	C-type lectin receptor signaling pathway	5/38	104/8191	0.000107789	0.000486248	0.000189103	PAK1/PIK3R1/PTGS2/PTPN11/PIK3R2	5
hsa05164	Influenza A	6/38	171/8191	0.000120243	0.000530638	0.000206367	JAK2/PIK3R1/PRKCA/PRKCB/SOCS3/PIK3R2	6
hsa04725	Cholinergic synapse	5/38	113/8191	0.000159611	0.000689384	0.000268104	JAK2/PIK3R1/PRKCA/PRKCB/PIK3R2	5
hsa04151	PI3K-Akt signaling pathway	8/38	354/8191	0.000175981	0.000744254	0.000289443	EGFR/JAK2/PIK3R1/PRKCA/PTEN/TLR2/MYC/PIK3R2	8
hsa04213	Longevity regulating pathway - multiple species	4/38	62/8191	0.00018118	0.000750602	0.000291912	CAT/FOXO1/PIK3R1/PIK3R2	4
hsa04071	Sphingolipid signaling pathway	5/38	119/8191	0.000203528	0.000815961	0.00031733	PIK3R1/PRKCA/PRKCB/PTEN/PIK3R2	5
hsa04929	GnRH secretion	4/38	64/8191	0.000204995	0.000815961	0.00031733	PIK3R1/PRKCA/PRKCB/PIK3R2	4
hsa04062	Chemokine signaling pathway	6/38	192/8191	0.000226654	0.000884823	0.000344111	CX3CL1/JAK2/PAK1/PIK3R1/PRKCB/PIK3R2	6
hsa04920	Adipocytokine signaling pathway	4/38	69/8191	0.000274328	0.00103127	0.000401065	JAK2/PPARGC1A/PTPN11/SOCS3	4
hsa05211	Renal cell carcinoma	4/38	69/8191	0.000274328	0.00103127	0.000401065	PAK1/PIK3R1/PTPN11/PIK3R2	4
hsa04917	Prolactin signaling pathway	4/38	70/8191	0.00028999	0.00105121	0.000408821	JAK2/PIK3R1/SOCS3/PIK3R2	4
hsa05120	Epithelial cell signaling in Helicobacter pylori infection	4/38	70/8191	0.00028999	0.00105121	0.000408821	EGFR/HBEGF/PAK1/PTPN11	4
hsa04926	Relaxin signaling pathway	5/38	129/8191	0.000296564	0.00105618	0.000410754	EGFR/MMP2/PIK3R1/PRKCA/PIK3R2	5
hsa05415	Diabetic cardiomyopathy	6/38	203/8191	0.000306391	0.00107237	0.000417048	MMP2/PIK3R1/PRKCA/PRKCB/PTEN/PIK3R2	6
hsa05218	Melanoma	4/38	72/8191	0.000323227	0.00111212	0.000432508	EGFR/PIK3R1/PTEN/PIK3R2	4
hsa05170	Human immunodeficiency virus 1 infection	6/38	212/8191	0.000386814	0.00130872	0.000508966	PAK1/PIK3R1/PRKCA/PRKCB/TLR2/PIK3R2	6
hsa05220	Chronic myeloid leukemia	4/38	76/8191	0.000397773	0.00132374	0.000514806	PIK3R1/PTPN11/MYC/PIK3R2	4
hsa05140	Leishmaniasis	4/38	77/8191	0.000418179	0.00134977	0.00052493	JAK2/PRKCB/PTGS2/TLR2	4
hsa05418	Fluid shear stress and atherosclerosis	5/38	139/8191	0.000418894	0.00134977	0.00052493	MMP2/PIK3R1/SELE/THBD/PIK3R2	5
hsa05208	Chemical carcinogenesis - reactive oxygen species	6/38	223/8191	0.000506666	0.00160708	0.000624999	CAT/EGFR/PIK3R1/PTEN/PTPN11/PIK3R2	6
hsa05224	Breast cancer	5/38	147/8191	0.000541577	0.00169139	0.000657785	EGFR/PIK3R1/PTEN/MYC/PIK3R2	5
hsa04072	Phospholipase D signaling pathway	5/38	148/8191	0.00055863	0.00171821	0.000668217	EGFR/PIK3R1/PRKCA/PTPN11/PIK3R2	5
hsa05210	Colorectal cancer	4/38	86/8191	0.000636906	0.00191656	0.000745358	EGFR/PIK3R1/MYC/PIK3R2	4
hsa05143	African trypanosomiasis	3/38	37/8191	0.000642002	0.00191656	0.000745358	PRKCA/PRKCB/SELE	3
hsa04540	Gap junction	4/38	88/8191	0.000694768	0.0020301	0.000789514	EGFR/PRKCA/PRKCB/ADRB1	4
hsa04150	mTOR signaling pathway	5/38	156/8191	0.000710036	0.0020301	0.000789514	PIK3R1/PRKCA/PRKCB/PTEN/PIK3R2	5
hsa04218	Cellular senescence	5/38	156/8191	0.000710036	0.0020301	0.000789514	FOXO1/PIK3R1/PTEN/MYC/PIK3R2	5
hsa05160	Hepatitis C	5/38	157/8191	0.000730929	0.00206081	0.000801457	EGFR/PIK3R1/SOCS3/MYC/PIK3R2	5
hsa04750	Inflammatory mediator regulation of TRP channels	4/38	98/8191	0.00104116	0.00289528	0.00112598	PIK3R1/PRKCA/PRKCB/PIK3R2	4
hsa04620	Toll-like receptor signaling pathway	4/38	104/8191	0.00129922	0.00356407	0.00138608	CD40/PIK3R1/TLR2/PIK3R2	4
hsa04928	Parathyroid hormone synthesis, secretion and action	4/38	106/8191	0.00139437	0.0037741	0.00146776	EGFR/HBEGF/PRKCA/PRKCB	4
hsa04360	Axon guidance	5/38	182/8191	0.00141928	0.00379096	0.00147432	PAK1/PIK3R1/PRKCA/PTPN11/PIK3R2	5
hsa05144	Malaria	3/38	50/8191	0.00155357	0.00409577	0.00159286	CD40/SELE/TLR2	3
hsa04613	Neutrophil extracellular trap formation	5/38	190/8191	0.00171716	0.00446901	0.00173801	PIK3R1/PRKCA/PRKCB/TLR2/PIK3R2	5
hsa05167	Kaposi sarcoma-associated herpesvirus infection	5/38	194/8191	0.00188228	0.0047794	0.00185872	JAK2/PIK3R1/PTGS2/MYC/PIK3R2	5
hsa04726	Serotonergic synapse	4/38	115/8191	0.00188351	0.0047794	0.00185872	PRKCA/PRKCB/PTGS1/PTGS2	4
hsa05169	Epstein-Barr virus infection	5/38	202/8191	0.00224722	0.00561719	0.00218454	CD40/PIK3R1/TLR2/MYC/PIK3R2	5
hsa04152	AMPK signaling pathway	4/38	121/8191	0.00226901	0.00561719	0.00218454	FOXO1/PIK3R1/PPARGC1A/PIK3R2	4
hsa04015	Rap1 signaling pathway	5/38	210/8191	0.00266152	0.0065095	0.00253157	EGFR/PIK3R1/PRKCA/PRKCB/PIK3R2	5
hsa05166	Human T-cell leukemia virus 1 infection	5/38	222/8191	0.0033838	0.00817751	0.00318026	CD40/PIK3R1/PTEN/MYC/PIK3R2	5
hsa05221	Acute myeloid leukemia	3/38	67/8191	0.00359674	0.00858986	0.00334062	PIK3R1/MYC/PIK3R2	3
hsa04664	Fc epsilon RI signaling pathway	3/38	68/8191	0.00375078	0.00885357	0.00344318	PIK3R1/PRKCA/PIK3R2	3
hsa05165	Human papillomavirus infection	6/38	331/8191	0.00384516	0.00897204	0.00348925	EGFR/FOXO1/PIK3R1/PTEN/PTGS2/PIK3R2	6
hsa04550	Signaling pathways regulating pluripotency of stem cells	4/38	143/8191	0.00414771	0.00946051	0.00367922	JAK2/PIK3R1/MYC/PIK3R2	4
hsa05017	Spinocerebellar ataxia	4/38	143/8191	0.00414771	0.00946051	0.00367922	PIK3R1/PRKCA/PRKCB/PIK3R2	4
hsa05226	Gastric cancer	4/38	149/8191	0.00480112	0.0108292	0.00421151	EGFR/PIK3R1/MYC/PIK3R2	4
hsa05212	Pancreatic cancer	3/38	76/8191	0.00512908	0.0114418	0.00444975	EGFR/PIK3R1/PIK3R2	3
hsa05131	Shigellosis	5/38	247/8191	0.00532875	0.011758	0.00457272	EGFR/FOXO1/PIK3R1/HK2/PIK3R2	5
hsa04921	Oxytocin signaling pathway	4/38	154/8191	0.00539614	0.0117787	0.00458076	EGFR/PRKCA/PRKCB/PTGS2	4
hsa04662	B cell receptor signaling pathway	3/38	82/8191	0.00633919	0.01369	0.00532407	PIK3R1/PRKCB/PIK3R2	3
hsa04911	Insulin secretion	3/38	86/8191	0.00723303	0.0154558	0.00601083	CCK/PRKCA/PRKCB	3
hsa04310	Wnt signaling pathway	4/38	170/8191	0.00762901	0.0161322	0.00627386	PRKCA/PRKCB/SERPINF1/MYC	4
hsa04970	Salivary secretion	3/38	92/8191	0.00870802	0.018224	0.00708737	PRKCA/PRKCB/ADRB1	3
hsa04010	MAPK signaling pathway	5/38	294/8191	0.010943	0.0226677	0.00881556	EGFR/PAK1/PRKCA/PRKCB/MYC	5
hsa04972	Pancreatic secretion	3/38	102/8191	0.0115343	0.0234146	0.00910602	CCK/PRKCA/PRKCB	3
hsa05142	Chagas disease	3/38	102/8191	0.0115343	0.0234146	0.00910602	PIK3R1/TLR2/PIK3R2	3
hsa05202	Transcriptional misregulation in cancer	4/38	193/8191	0.0117981	0.0237131	0.0092221	CD40/FOXO1/MAF/MYC	4
hsa04064	NF-kappa B signaling pathway	3/38	104/8191	0.0121559	0.0239577	0.00931724	CD40/PRKCB/PTGS2	3
hsa04660	T cell receptor signaling pathway	3/38	104/8191	0.0121559	0.0239577	0.00931724	PAK1/PIK3R1/PIK3R2	3
hsa05145	Toxoplasmosis	3/38	112/8191	0.0148335	0.0289539	0.0112603	CD40/JAK2/TLR2	3
hsa04722	Neurotrophin signaling pathway	3/38	119/8191	0.0174304	0.0336987	0.0131055	PIK3R1/PTPN11/PIK3R2	3
hsa04024	cAMP signaling pathway	4/38	221/8191	0.0185718	0.0355668	0.013832	PAK1/PIK3R1/ADRB1/PIK3R2	4
hsa04611	Platelet activation	3/38	124/8191	0.0194318	0.036866	0.0143373	PIK3R1/PTGS1/PIK3R2	3
hsa04810	Regulation of actin cytoskeleton	4/38	229/8191	0.0208748	0.0392369	0.0152593	EGFR/PAK1/PIK3R1/PIK3R2	4
hsa04380	Osteoclast differentiation	3/38	128/8191	0.0211214	0.0393362	0.015298	PIK3R1/SOCS3/PIK3R2	3
hsa04979	Cholesterol metabolism	2/38	51/8191	0.0231653	0.0427505	0.0166258	ANGPTL4/APOE	2
hsa04020	Calcium signaling pathway	4/38	240/8191	0.0243197	0.0444766	0.0172971	EGFR/PRKCA/PRKCB/ADRB1	4
hsa04961	Endocrine and other factor-regulated calcium reabsorption	2/38	53/8191	0.0248922	0.0451171	0.0175462	PRKCA/PRKCB	2
hsa05162	Measles	3/38	139/8191	0.0261745	0.0470214	0.0182868	PIK3R1/TLR2/PIK3R2	3
hsa04140	Autophagy - animal	3/38	141/8191	0.0271574	0.0483592	0.018807	PIK3R1/PTEN/PIK3R2	3
