# Supplementary material for: Characterizing adipocytokine-related signatures for prognosis prediction in prostate cancer
Source: Front Cell Dev Biol. 2024 Oct 25;12:1475980. doi: 10.3389/fcell.2024.1475980 (PMC11544632; doi:10.3389/fcell.2024.1475980)
Supplement: Supplementary file 10 [file DataSheet2.zip]

Archive with 26 entries (23 files):
- PCR data processing/
- PCR data processing/First board/
- PCR data processing/First board/admin_2023-03-21 15-36-23_CT021916 -  End Point Results.xlsx
- PCR data processing/First board/admin_2023-03-21 15-36-23_CT021916 -  Melt Curve Derivative Results.xlsx
- PCR data processing/First board/admin_2023-03-21 15-36-23_CT021916 -  Melt Curve Peak Results.xlsx
- PCR data processing/First board/admin_2023-03-21 15-36-23_CT021916 -  Melt Curve Plate View Results.xlsx
- PCR data processing/First board/admin_2023-03-21 15-36-23_CT021916 -  Melt Curve RFU Results.xlsx
- PCR data processing/First board/admin_2023-03-21 15-36-23_CT021916 -  Melt Curve Summary.xlsx
- PCR data processing/First board/admin_2023-03-21 15-36-23_CT021916 -  Quantification Amplification Results.xlsx
- PCR data processing/First board/admin_2023-03-21 15-36-23_CT021916 -  Quantification Cq Results.xlsx
- PCR data processing/First board/admin_2023-03-21 15-36-23_CT021916 -  Quantification Plate View Results.xlsx
- PCR data processing/First board/admin_2023-03-21 15-36-23_CT021916 -  Quantification Summary.xlsx
- PCR data processing/First board/admin_2023-03-21 15-36-23_CT021916 -  Standard Curve Results.xlsx
- PCR data processing/Second board/
- PCR data processing/Second board/admin_2023-03-21 17-20-57_CT021916 -  End Point Results.xlsx
- PCR data processing/Second board/admin_2023-03-21 17-20-57_CT021916 -  Melt Curve Derivative Results.xlsx
- PCR data processing/Second board/admin_2023-03-21 17-20-57_CT021916 -  Melt Curve Peak Results.xlsx
- PCR data processing/Second board/admin_2023-03-21 17-20-57_CT021916 -  Melt Curve Plate View Results.xlsx
- PCR data processing/Second board/admin_2023-03-21 17-20-57_CT021916 -  Melt Curve RFU Results.xlsx
- PCR data processing/Second board/admin_2023-03-21 17-20-57_CT021916 -  Melt Curve Summary.xlsx
- PCR data processing/Second board/admin_2023-03-21 17-20-57_CT021916 -  Quantification Amplification Results.xlsx
- PCR data processing/Second board/admin_2023-03-21 17-20-57_CT021916 -  Quantification Cq Results.xlsx
- PCR data processing/Second board/admin_2023-03-21 17-20-57_CT021916 -  Quantification Plate View Results.xlsx
- PCR data processing/Second board/admin_2023-03-21 17-20-57_CT021916 -  Quantification Summary.xlsx
- PCR data processing/Second board/admin_2023-03-21 17-20-57_CT021916 -  Standard Curve Results.xlsx
- PCR data processing/data processing.xls
