# Supplementary material for: Characterizing adipocytokine-related signatures for prognosis prediction in prostate cancer
Source: Front Cell Dev Biol. 2024 Oct 25;12:1475980. doi: 10.3389/fcell.2024.1475980 (PMC11544632; doi:10.3389/fcell.2024.1475980)
Supplement: Supplementary file 10 [file DataSheet2.zip › PCR data processing/First board/admin_2023-03-21 15-36-23_CT021916 - End Point Results.xlsx]

## Sheet: SYBR
	Well	Fluor	Target	Content	Sample	End RFU	Call	Sample Type	CallType	Is Control
	A01	SYBR		Unkn		499.335		Unknown	Unassigned	False
	A02	SYBR		Unkn		519.667		Unknown	Unassigned	False
	A03	SYBR		Unkn		427.176		Unknown	Unassigned	False
	A04	SYBR		Unkn		1.93646		Unknown	Unassigned	False
	A05	SYBR		Unkn		-0.51969		Unknown	Unassigned	False
	A06	SYBR		Unkn		184.534		Unknown	Unassigned	False
	A07	SYBR		Unkn		202.554		Unknown	Unassigned	False
	A08	SYBR		Unkn		41.6831		Unknown	Unassigned	False
	A09	SYBR		Unkn		192.65		Unknown	Unassigned	False
	A10	SYBR		Unkn		564.07		Unknown	Unassigned	False
	A11	SYBR		Unkn		449.917		Unknown	Unassigned	False
	A12	SYBR		Unkn		418.142		Unknown	Unassigned	False
	B01	SYBR		Unkn		471.371		Unknown	Unassigned	False
	B02	SYBR		Unkn		649.025		Unknown	Unassigned	False
	B03	SYBR		Unkn		656.749		Unknown	Unassigned	False
	B04	SYBR		Unkn		1.50232		Unknown	Unassigned	False
	B05	SYBR		Unkn		145.338		Unknown	Unassigned	False
	B06	SYBR		Unkn		45.1139		Unknown	Unassigned	False
	B07	SYBR		Unkn		731.092		Unknown	Unassigned	False
	B08	SYBR		Unkn		796.488		Unknown	Unassigned	False
	B09	SYBR		Unkn		803.089		Unknown	Unassigned	False
	B10	SYBR		Unkn		825.44		Unknown	Unassigned	False
	B11	SYBR		Unkn		782.821		Unknown	Unassigned	False
	B12	SYBR		Unkn		770.741		Unknown	Unassigned	False
	C01	SYBR		Unkn		591.26		Unknown	Unassigned	False
	C02	SYBR		Unkn		780.016		Unknown	Unassigned	False
	C03	SYBR		Unkn		751.176		Unknown	Unassigned	False
	C04	SYBR		Unkn		364.468		Unknown	Unassigned	False
	C05	SYBR		Unkn		255.872		Unknown	Unassigned	False
	C06	SYBR		Unkn		527.768		Unknown	Unassigned	False
	C07	SYBR		Unkn		670.019		Unknown	Unassigned	False
	C08	SYBR		Unkn		763.981		Unknown	Unassigned	False
	C09	SYBR		Unkn		728.363		Unknown	Unassigned	False
	C10	SYBR		Unkn		768.399		Unknown	Unassigned	False
	C11	SYBR		Unkn		754.738		Unknown	Unassigned	False
	C12	SYBR		Unkn		755.599		Unknown	Unassigned	False
	D01	SYBR		Unkn		671.334		Unknown	Unassigned	False
	D02	SYBR		Unkn		730.435		Unknown	Unassigned	False
	D03	SYBR		Unkn		744.33		Unknown	Unassigned	False
	D04	SYBR		Unkn		0.93638		Unknown	Unassigned	False
	D05	SYBR		Unkn		137.994		Unknown	Unassigned	False
	D06	SYBR		Unkn		2.52016		Unknown	Unassigned	False
	D07	SYBR		Unkn		642.2		Unknown	Unassigned	False
	D08	SYBR		Unkn		595.689		Unknown	Unassigned	False
	D09	SYBR		Unkn		522.924		Unknown	Unassigned	False
	D10	SYBR		Unkn		696.829		Unknown	Unassigned	False
	D11	SYBR		Unkn		772.824		Unknown	Unassigned	False
	D12	SYBR		Unkn		746.801		Unknown	Unassigned	False
	E01	SYBR		Unkn		1.94469		Unknown	Unassigned	False
	E02	SYBR		Unkn		144.765		Unknown	Unassigned	False
	E03	SYBR		Unkn		1.77278		Unknown	Unassigned	False
	E04	SYBR		Unkn		0.239748		Unknown	Unassigned	False
	E05	SYBR		Unkn		0.797441		Unknown	Unassigned	False
	E06	SYBR		Unkn		0.804388		Unknown	Unassigned	False
	E07	SYBR		Unkn		212.389		Unknown	Unassigned	False
	E08	SYBR		Unkn		212.286		Unknown	Unassigned	False
	E09	SYBR		Unkn		8.45402		Unknown	Unassigned	False
	E10	SYBR		Unkn		558.726		Unknown	Unassigned	False
	E11	SYBR		Unkn		536.542		Unknown	Unassigned	False
	E12	SYBR		Unkn		596.234		Unknown	Unassigned	False
	F01	SYBR		Unkn		706.976		Unknown	Unassigned	False
	F02	SYBR		Unkn		751.807		Unknown	Unassigned	False
	F03	SYBR		Unkn		784.551		Unknown	Unassigned	False
	F04	SYBR		Unkn		396.355		Unknown	Unassigned	False
	F05	SYBR		Unkn		335.238		Unknown	Unassigned	False
	F06	SYBR		Unkn		318.839		Unknown	Unassigned	False
	F07	SYBR		Unkn		590.719		Unknown	Unassigned	False
	F08	SYBR		Unkn		499.235		Unknown	Unassigned	False
	F09	SYBR		Unkn		576.373		Unknown	Unassigned	False
	F10	SYBR		Unkn		892.849		Unknown	Unassigned	False
	F11	SYBR		Unkn		889.123		Unknown	Unassigned	False
	F12	SYBR		Unkn		984.155		Unknown	Unassigned	False
	G01	SYBR		Unkn		-0.877278		Unknown	Unassigned	False
	G02	SYBR		Unkn		-0.0226329		Unknown	Unassigned	False
	G03	SYBR		Unkn		38.8919		Unknown	Unassigned	False
	G04	SYBR		Unkn		-1.22815		Unknown	Unassigned	False
	G05	SYBR		Unkn		-0.464893		Unknown	Unassigned	False
	G06	SYBR		Unkn		-1.19233		Unknown	Unassigned	False
	G07	SYBR		Unkn		-0.938475		Unknown	Unassigned	False
	G08	SYBR		Unkn		-0.206585		Unknown	Unassigned	False
	G09	SYBR		Unkn		-1.14962		Unknown	Unassigned	False
	G10	SYBR		Unkn		-0.334508		Unknown	Unassigned	False
	G11	SYBR		Unkn		-0.549106		Unknown	Unassigned	False
	G12	SYBR		Unkn		-1.86066		Unknown	Unassigned	False
	H01	SYBR		Unkn		-0.943982		Unknown	Unassigned	False
	H02	SYBR		Unkn		-1.00525		Unknown	Unassigned	False
	H03	SYBR		Unkn		-0.715598		Unknown	Unassigned	False
	H04	SYBR		Unkn		1.74386		Unknown	Unassigned	False
	H05	SYBR		Unkn		2.00445		Unknown	Unassigned	False
	H06	SYBR		Unkn		2.04398		Unknown	Unassigned	False
	H07	SYBR		Unkn		-1.0642		Unknown	Unassigned	False
	H08	SYBR		Unkn		-0.0703544		Unknown	Unassigned	False
	H09	SYBR		Unkn		1.71005		Unknown	Unassigned	False
	H10	SYBR		Unkn		-1.73774		Unknown	Unassigned	False
	H11	SYBR		Unkn		0.0822885		Unknown	Unassigned	False
	H12	SYBR		Unkn		1.94694		Unknown	Unassigned	False

## Sheet: Run Information
File Name	admin_2023-03-21 15-36-23_CT021916.pcrd
Created By User	admin
Notes
ID
Run Started	03/21/2023 07:36:33 UTC
Run Ended	03/21/2023 08:42:22 UTC
Sample Vol	20
Lid Temp	105
Protocol File Name	PrimePCR.prcl
Plate Setup File Name	Default_PrimePCR_96_runfile.pltd
Base Serial Number	CT021916
Optical Head Serial Number	785BR14977
CFX Manager Version	3.1.1517.0823.
