# Supplementary material for: Characterizing adipocytokine-related signatures for prognosis prediction in prostate cancer
Source: Front Cell Dev Biol. 2024 Oct 25;12:1475980. doi: 10.3389/fcell.2024.1475980 (PMC11544632; doi:10.3389/fcell.2024.1475980)
Supplement: Supplementary file 10 [file DataSheet2.zip › PCR data processing/First board/admin_2023-03-21 15-36-23_CT021916 - Melt Curve Derivative Results.xlsx]

## Sheet: SYBR
	Temperature	A1	A2	A3	A4	A5	A6	A7	A8	A9	A10	A11	A12	B1	B2	B3	B4	B5	B6	B7	B8	B9	B10	B11	B12	C1	C2	C3	C4	C5	C6	C7	C8	C9	C10	C11	C12	D1	D2	D3	D4	D5	D6	D7	D8	D9	D10	D11	D12
	65	-9.412	-9.45861	-11.8054	-1.0158	-1.65144	-3.73125	-2.3239	-0.958565	-6.10339	-9.56742	-11.8966	-14.3219	-3.53806	-1.44585	-8.37565	-2.29788	-0.214904	-3.27832	-4.35835	-4.08079	-9.09826	-6.55908	-7.66624	-10.594	-3.99454	-6.3833	-6.14362	-13.3361	-8.26313	-5.70409	-8.09547	-4.12911	-8.72666	-4.73709	-5.00291	-8.99047	3.25712	-1.18975	-3.78702	-2.55854	-0.478596	-0.82486	-2.28513	-5.07996	-6.68901	-5.08195	-3.60597	-5.56414
	65.5	-20.3927	-20.4937	-25.5783	-2.20091	-3.57812	-8.08438	-5.03512	-2.07689	-13.224	-20.7294	-25.776	-31.0308	-7.66579	-3.13267	-18.1472	-4.97875	-0.465626	-7.10303	-9.44309	-8.84171	-19.7129	-14.2113	-16.6102	-22.9536	-8.65484	-13.8305	-13.3112	-28.8949	-17.9034	-12.3589	-17.5402	-8.94641	-18.9078	-10.2637	-10.8396	-19.4794	7.05709	-2.5778	-8.20522	-5.54351	-1.03696	-1.7872	-4.95112	-11.0066	-14.4929	-11.0109	-7.81293	-12.0556
	66	-18.824	-18.9172	-23.6107	-2.03161	-3.30288	-7.4625	-4.64781	-1.91713	-12.2068	-19.1348	-23.7932	-28.6438	-7.07611	-2.89169	-16.7513	-4.59577	-0.429808	-6.55664	-8.7167	-8.16157	-18.1965	-13.1182	-15.3325	-21.188	-7.98908	-12.7666	-12.2872	-26.6722	-16.5263	-11.4082	-16.1909	-8.25822	-17.4533	-9.47417	-10.0058	-17.9809	6.51424	-2.37951	-7.57405	-5.11709	-0.957192	-1.64972	-4.57026	-10.1599	-13.378	-10.1639	-7.21194	-11.1283
	66.5	-18.824	-18.9172	-23.6107	-2.03161	-3.30288	-7.4625	-4.64781	-1.91713	-12.2068	-19.1348	-23.7932	-28.6438	-7.07611	-2.89169	-16.7513	-4.59577	-0.429808	-6.55664	-8.7167	-8.16157	-18.1965	-13.1182	-15.3325	-21.188	-7.98908	-12.7666	-12.2872	-26.6722	-16.5263	-11.4082	-16.1909	-8.25822	-17.4533	-9.47417	-10.0058	-17.9809	6.51424	-2.37951	-7.57405	-5.11709	-0.957192	-1.64972	-4.57026	-10.1599	-13.378	-10.1639	-7.21194	-11.1283
	67	-18.824	-18.9172	-23.6107	-2.03161	-3.30288	-7.4625	-4.64781	-1.91713	-12.2068	-19.1348	-23.7932	-28.6438	-7.07611	-2.89169	-16.7513	-4.59577	-0.429808	-6.55664	-8.7167	-8.16157	-18.1965	-13.1182	-15.3325	-21.188	-7.98908	-12.7666	-12.2872	-26.6722	-16.5263	-11.4082	-16.1909	-8.25822	-17.4533	-9.47417	-10.0058	-17.9809	6.51424	-2.37951	-7.57405	-5.11709	-0.957192	-1.64972	-4.57026	-10.1599	-13.378	-10.1639	-7.21194	-11.1283
	67.5	-19.8987	-19.9109	-24.5898	-2.15324	-3.51669	-8.23114	-5.46648	-2.37926	-13.1352	-20.5955	-25.0902	-29.7314	-7.67898	-3.78939	-17.8089	-4.8633	-1.12081	-7.10149	-9.87571	-9.32137	-19.4503	-14.3247	-16.5325	-22.4231	-8.80601	-13.8648	-13.398	-27.8591	-17.5262	-12.6453	-17.56	-9.46568	-18.7245	-10.4223	-11.0817	-19.2676	5.53585	-3.36475	-8.70466	-5.28271	-1.58125	-1.79702	-5.71551	-11.2725	-14.426	-11.2263	-8.24739	-12.4287
	68	-13.2584	-13.8128	-18.6165	-1.45269	-2.13322	-3.42479	-0.318649	0.545052	-7.36066	-11.5102	-17.1248	-23.1892	-3.92546	1.853	-11.317	-3.14296	3.30279	-3.6625	-2.58866	-2.04512	-11.7233	-6.80912	-9.08763	-14.9135	-3.792	-7.09137	-6.47223	-20.4947	-11.2747	-4.81085	-9.03519	-1.8607	-10.8995	-4.53485	-4.37501	-11.3146	11.8523	2.87488	-1.64453	-4.33223	2.41101	-0.86065	1.50746	-4.41617	-7.90415	-4.60916	-1.82465	-4.26097
	68.5	-0.136621	-1.48122	-6.30964	0.394217	0.095042	5.57316	9.15387	5.80968	3.76966	6.03893	-0.948794	-8.82921	3.11805	12.2382	1.77008	-0.349189	10.8271	2.43554	10.7853	11.4754	3.71809	7.515	5.34573	0.917011	6.38163	6.43612	6.62948	-6.19307	0.479886	9.13518	7.32894	11.9183	4.84221	6.7981	8.33908	4.30799	22.1907	13.9569	11.7676	-1.82623	9.17035	0.756751	14.6626	9.37657	4.56742	8.05097	10.7502	10.814
	69	8.52349	7.43099	3.24739	1.70229	1.03394	11.4345	14.6096	8.45516	10.6994	16.7315	9.91029	2.21591	8.58996	18.2707	11.5266	1.38274	14.3452	6.79454	18.7825	19.3506	14.1358	16.8806	14.9553	12.6119	13.4892	15.2096	15.4436	3.04039	7.82144	16.9345	17.4231	20.6488	15.409	14.6776	16.9559	15.3894	26.4736	20.2624	19.6881	0.187151	12.7811	1.83199	21.7209	18.1434	12.8621	16.0419	18.2657	19.7332
	69.5	14.9837	14.0758	11.0023	2.35928	1.86739	15.0038	17.4606	9.61465	14.964	22.7921	16.9409	10.4123	12.9717	22.1098	18.3416	2.77845	16.2852	9.53984	23.4246	23.9603	20.5933	22.6302	21.4679	19.4327	18.1962	20.9842	21.2598	9.19508	12.2391	20.7645	22.9167	25.4247	21.29	19.3426	21.2953	21.6879	28.3978	23.9015	24.1292	1.42503	14.7981	2.10405	25.6714	22.4268	17.8325	20.5217	23.1204	25.1412
	70	19.8935	18.774	16.4778	2.46721	1.95977	16.257	19.3349	10.7478	18.2249	25.8222	21.34	16.2142	16.0711	25.2337	22.5526	3.8045	16.9612	9.86522	25.5757	27.4553	24.3571	25.9098	25.9496	24.1862	22.2091	24.935	24.2169	13.7921	14.8889	22.9783	26.5159	27.3166	24.9429	22.1243	23.5851	25.2252	29.2362	25.3497	26.6787	2.09297	14.9617	1.98713	28.0433	24.9498	20.6556	23.1562	26.5068	28.0374
	70.5	22.8296	21.8646	19.3883	2.8395	1.47875	16.9253	20.2572	11.0958	19.7895	26.958	23.6689	19.6375	18.6624	26.8465	25.3829	4.13412	17.262	9.4452	26.1248	29.2313	26.8178	27.4888	27.1648	27.1251	24.4102	27.1805	25.5595	16.5792	16.7456	24.7509	28.4556	28.2898	27.0921	23.8194	25.2101	27.6134	29.6554	25.9016	27.5654	2.18317	14.4909	2.39043	29.109	26.7343	22.3505	24.8204	27.8151	29.0697
	71	24.7965	24.1856	20.9459	3.53275	1.61803	17.9907	20.4782	10.4184	20.0784	27.7701	24.951	21.5965	20.3613	26.9731	27.2736	3.84702	18	9.23812	25.9124	29.424	28.6729	28.5527	27.057	27.8801	25.0537	28.6663	26.8335	17.9228	18.0242	25.6227	28.6617	28.8353	27.4736	24.7555	25.6131	28.0816	30.1164	26.0968	27.5683	1.86055	14.4898	2.76572	29.5365	26.9855	23.7267	25.3434	27.8109	29.376
	71.5	25.9751	26.1165	22.1715	3.62479	1.83665	18.2779	21.2672	10.7687	20.9683	28.8907	25.414	23.1892	20.9664	27.4296	28.2806	3.96721	18.0206	8.78478	25.5306	29.7552	29.3515	29.3601	27.4071	28.429	25.5235	30.1145	27.909	18.8629	18.3154	26.0834	28.7723	28.7753	27.8291	25.9958	25.8189	27.408	29.9207	26.5707	27.5822	1.46116	14.4228	2.62473	30.1197	27.2867	25.2517	25.667	28.6747	29.7191
	72	26.052	27.6739	22.8447	3.45956	1.60933	18.5741	22.3176	12.1003	21.7456	30.1915	25.9272	24.0592	21.4414	27.9543	29.7061	3.75517	17.888	8.1166	25.5399	29.5813	30.0435	29.8226	27.6831	29.6514	25.4385	31.0757	28.214	19.977	18.4214	26.6393	29.3536	28.4512	28.7581	27.2276	26.3995	27.1796	29.7883	27.1088	27.7215	1.11833	14.4286	2.60371	30.5772	28.3922	26.6459	27.0302	29.9233	30.5602
	72.5	25.3495	28.1816	22.993	3.08556	1.44258	19.7838	22.3707	12.6933	21.9183	31.2477	26.6654	24.7497	22.1166	27.6287	31.0106	2.74851	18.3849	8.25293	25.8289	28.7563	31.02	30.75	27.8778	30.3619	25.334	32.0172	28.7989	20.3098	18.6482	26.8183	29.085	28.2477	28.6354	27.6564	26.5091	27.0362	30.3077	27.6787	28.0148	1.13012	15.0959	2.74147	30.4032	28.8048	27.1205	28.2638	29.954	31.0897
	73	24.617	27.8964	24.0373	2.6122	1.58769	22.1715	22.5343	13.4283	22.1079	32.1617	26.7597	25.2477	22.8724	28.7989	31.9401	2.06558	18.5677	9.04706	26.4923	29.1302	32.2194	32.3906	29.5367	31.4863	25.8459	32.558	29.4403	20.7911	19.0271	26.4576	28.4616	28.0212	28.1449	27.5406	26.208	26.4292	30.4147	28.6638	28.2224	1.53423	15.8976	2.5017	30.1428	28.4481	27.0257	28.1224	30.0286	31.0154
	73.5	24.4461	27.3826	25.425	2.00445	1.57427	27.1182	23.3219	15.3579	22.3561	32.0327	26.2793	25.2285	26.5383	35.8602	37.5441	2.1048	18.8078	9.16857	31.3161	33.8704	38.4548	38.0839	35.6178	37.1341	26.2749	31.9128	29.1719	21.9718	19.3885	26.172	28.6695	28.0348	28.5776	26.9962	26.7017	26.7832	30.8318	29.8272	28.3894	1.98036	16.2014	1.94571	30.5123	28.7114	26.9037	28.6541	30.9666	31.483
	74	24.9089	26.4455	25.7285	1.87802	1.54684	36.2193	22.7411	16.237	22.1287	30.9645	26.3113	25.195	37.2729	52.8784	55.0004	2.03233	24.8727	10.041	46.0897	48.6759	57.3007	55.146	51.2911	52.5335	26.2232	31.5147	28.728	22.7325	20.106	25.9197	28.6237	27.8275	28.6534	25.8801	26.7747	27.4473	31.9369	30.0844	29.0181	2.29325	16.3851	1.6683	30.8572	28.7219	26.9671	29.3911	31.2726	31.9841
	74.5	25.8754	25.4841	25.9759	2.41806	1.59854	49.0574	22.0604	16.0394	21.8928	30.1194	26.3428	25.2002	55.9399	81.7163	85.5132	1.93882	40.3462	14.8419	73.1402	77.9174	89.8339	86.8235	80.0762	80.8092	26.3923	31.3549	28.2396	22.8225	20.7279	25.7733	28.1524	27.446	27.959	25.4303	26.0529	27.667	32.3042	29.0883	29.5307	2.29461	16.6615	1.63902	30.4605	28.1342	27.1609	28.6425	30.5695	31.846
	75	27.3268	25.2067	26.6604	2.55262	1.59465	63.973	22.1378	16.6426	21.7132	29.762	25.8538	25.3728	81.0256	119.746	126.166	2.40688	60.1489	21.9142	112.005	119.727	133.843	130.433	121.109	121.004	25.8624	30.0796	27.2632	23.3068	20.6984	25.5315	28.0813	27.5349	27.8188	25.2592	25.4508	27.3585	32.1229	27.7408	29.1146	1.75049	16.9804	1.77022	30.7893	28.5206	27.9023	28.6147	31.2085	31.8138
	75.5	29.4215	25.2331	26.3968	2.28035	1.75006	78.5064	21.819	17.6596	21.4528	28.7082	25.2568	25.3695	109.115	159.752	170.929	2.53245	79.7717	28.9427	158.464	168.637	184.557	180.881	169.386	168.801	24.942	29.1326	26.617	24.0829	20.289	25.021	27.796	27.432	27.9216	24.52	25.2434	26.8651	32.2929	26.0863	29.3883	1.63646	17.0533	2.22658	32.1268	29.3934	29.5583	29.7271	31.9796	31.9299
	76	31.0642	25.6922	25.9411	2.3977	2.12889	88.1511	21.1296	18.5915	21.1503	28.0716	24.8463	24.5626	132.008	190.127	206.558	2.02522	98.1428	36.4494	200.091	212.888	226.96	224.757	211.761	211.134	24.3398	29.6921	26.513	25.4427	20.3258	25.1072	27.283	27.1774	27.7176	24.9638	24.9218	26.659	32.4561	24.4336	30.6936	1.41724	17.4612	2.82221	32.6317	30.1296	30.9923	29.7702	32.2815	31.8574
	76.5	32.2507	26.4028	26.4363	2.20506	2.4941	89.8959	21.2566	20.3877	20.5551	28.06	24.3784	23.4787	140.9	198.857	218.529	1.88929	106.007	41.493	221.884	236.552	244.548	245.449	233.491	232.77	23.9627	29.6696	26.2112	28.6426	20.3033	25.901	27.4677	28.055	27.8894	26.2338	24.9104	26.5024	33.2876	23.5744	29.8863	1.20752	18.3704	2.92455	32.9503	31.1942	31.2688	30.1153	33.1237	32.0762
	77	33.3749	26.5002	27.0116	1.44801	2.62091	83.6377	21.193	22.2644	19.8949	27.8879	24.128	23.1548	132.736	182.325	202.573	2.05351	94.3622	39.5158	216.983	231.021	233.022	236.175	227.636	227.002	23.9561	29.339	26.6432	32.7799	20.4173	26.7562	27.7707	29.4751	28.4371	26.4212	25.6658	26.7279	38.0618	25.9964	29.224	1.83883	18.6524	2.61372	35.1453	32.8571	31.5852	31.9136	34.4196	32.5501
	77.5	33.5644	26.756	27.3666	1.52673	2.76403	70.6454	20.2684	22.8625	19.2851	28.5749	23.7936	22.6586	109.586	146.278	164.058	1.64704	71.461	32.0882	186.74	198.869	195.763	200.56	195.719	195.545	24.926	30.8153	28.4146	37.0255	21.4252	28.7349	28.3749	30.8489	29.5697	27.4015	27.4553	28.2158	53.1863	35.3491	37.336	2.14759	19.028	2.16066	42.2203	36.5009	34.7928	36.6013	39.3158	36.3477
	78	33.0576	27.7399	28.2756	2.07441	2.85028	53.3129	19.7627	22.1239	18.9599	31.2685	24.2595	22.8774	77.8126	101.017	114.343	1.83821	48.0466	22.9026	139.056	148.998	141.792	147.866	145.634	145.649	26.7911	33.8419	30.9023	42.291	22.9804	32.9549	31.1305	34.0107	32.3956	30.5182	30.1487	31.0394	80.6174	57.7959	59.7785	1.56146	22.8515	1.37628	61.8348	51.0542	47.5756	53.6416	57.7727	53.4018
	78.5	34.0261	28.0368	29.2827	2.06411	2.75137	35.9077	20.1221	19.8491	18.7454	34.7288	25.969	25.1854	47.388	58.5987	67.6823	2.75042	25.5894	13.8164	88.6579	95.5486	87.5587	93.2541	92.9115	92.5706	29.9632	38.4072	35.4735	48.6069	25.0743	39.5535	36.3897	39.1785	37.1427	33.8454	34.2259	34.6323	113.993	93.1174	93.5342	1.5212	31.1235	1.28505	94.8663	80.6593	74.1974	85.8878	91.3884	86.0621
	79	36.8445	28.7677	30.1949	2.28835	2.68727	21.755	21.0665	17.2786	19.1172	37.8079	27.8112	28.5921	24.0492	28.2178	33.1014	2.72664	8.75182	6.74211	47.858	51.9404	45.6834	50.0282	50.9317	50.2665	36.1261	48.4116	45.6338	54.8365	28.6943	49.3937	44.7451	47.2	46.2437	39.7544	42.0098	42.0897	147.03	133.517	135.111	1.7576	40.5461	2.11266	131.853	116.487	107.047	123.334	131.431	125.964
	79.5	39.888	31.2986	31.7685	2.86666	2.75367	11.5422	23.2374	15.8903	20.4254	41.0168	30.0278	31.4289	9.20625	11.1187	12.8433	2.43822	2.07736	2.85481	20.9483	23.4307	19.6308	22.6912	23.3897	22.4535	50.397	70.9873	66.8852	63.8811	35.1978	67.7864	63.2587	66.0056	67.6378	57.2326	60.5071	60.4931	172.56	171.051	176.665	1.14803	49.4697	2.85963	165.983	150.952	138.742	159.696	171.775	166.724
	80	43.5933	33.6762	33.2904	2.6322	2.68033	5.57822	29.1108	15.1047	23.8464	42.771	33.014	34.2424	3.04013	3.69383	4.75504	2.48463	1.04312	1.53065	7.23457	8.64065	7.02156	9.2091	8.61087	8.04345	74.2497	105.998	100.192	77.8591	45.9084	96.9707	96.0874	99.6707	102.494	88.7059	92.2985	92.689	176.394	194.63	200.703	1.3014	56.8042	3.33368	188.264	178.14	163.638	187.547	202.331	199.973
	80.5	46.6849	34.996	34.3218	2.14525	2.16304	2.84047	41.365	14.3707	34.9427	42.1221	35.2608	36.8322	2.5947	2.22257	3.453	1.80122	0.937508	1.62708	3.02774	3.2487	3.29382	4.56192	3.77469	3.95163	100.376	143.332	136.977	91.3966	61.1732	127.211	133.273	138.412	140.092	125.478	129.549	131.04	153.606	190.467	193.775	1.9342	57.3765	3.96772	182.553	181.567	166.863	188.937	204.561	206.101
	81	46.4575	36.9338	35.1425	2.02902	1.87928	1.91539	57.4924	14.0989	53.109	40.0712	35.8864	38.0824	2.95336	2.59552	3.29562	0.775605	1.26735	1.62708	2.38194	2.18586	3.05135	3.74206	3.62787	4.40932	123.368	175.944	169.439	99.9604	77.2678	150.586	165.145	173.136	173.493	160.588	164.202	167.212	116.753	159.395	161.142	1.92811	48.232	3.70709	149.662	154.073	141.896	160.41	175.175	179.431
	81.5	43.2933	38.2322	35.4357	1.84607	1.53952	2.04091	72.3848	12.7097	71.4199	38.3044	36.0188	39.1017	2.91285	1.7973	2.8336	0.55241	0.937841	0.915933	2.1001	1.50817	2.8152	3.42923	2.93012	4.37199	139.734	197.49	190.297	103.237	90.024	164.941	188.257	199.132	196.561	188.303	190.15	194.435	77.1714	116.127	116.134	1.3316	34.8353	2.3261	107.045	112.159	104.042	119.144	130.952	136.718
	82	39.2783	37.4045	34.0685	1.68516	1.06881	2.24737	84.2513	9.58403	87.6262	36.0711	34.8188	41.5434	3.19596	0.815391	2.42489	0.523172	0.322602	0.263155	1.97456	0.966931	1.27759	2.86874	1.89323	3.86686	138.234	192.426	186.375	97.2003	95.8087	160.591	189.678	201.444	193.072	192.913	192.67	197.956	41.1503	71.7326	69.5754	1.06873	22.0872	1.29161	64.9797	70.3368	66.013	76.5098	84.2208	89.9215
	82.5	34.6886	36.1009	32.1145	1.9728	1.16462	2.1099	89.0986	6.42991	98.7929	34.1332	33.1445	44.2915	2.81129	1.24123	2.15361	0.96397	0.997892	0.211628	2.19746	0.990794	0.432603	2.21019	2.07562	3.27599	115.245	158.317	154.839	79.0539	90.877	131.056	160.395	171.436	159.317	166.853	164.817	170.283	16.3123	34.7593	32.5186	0.882328	10.7088	0.912957	29.7827	33.505	32.3574	38.5997	42.7414	46.2564
	83	30.4858	34.8455	30.3751	2.15761	1.27943	1.99927	80.2508	3.96847	93.3192	32.6408	31.9755	46.1844	1.50994	1.91479	1.6889	1.86339	1.12792	0.313348	2.35622	1.27328	0.670033	2.00088	1.98299	2.3009	84.3419	113.955	111.777	55.8872	74.3531	92.1866	116.544	125.411	114.109	125.112	122.052	126.345	5.9	12.4749	11.2297	0.532963	2.86261	0.389338	9.02367	8.98203	10.1304	14.3569	15.867	17.1381
	83.5	27.5977	32.6896	27.9603	2.04244	0.72738	1.77376	61.0317	2.28096	72.5068	31.4067	30.38	46.7915	0.722934	2.11219	1.37722	2.33791	0.399201	0.117112	2.24758	1.48583	0.375854	1.94597	0.64888	1.4235	54.2659	71.2161	69.7114	34.9856	52.5383	57.8226	74.8183	80.1835	70.4448	81.835	78.5646	81.6937	3.49841	3.89687	3.48642	0.256016	-0.0260576	-0.206562	1.83769	0.422775	1.65631	5.2002	5.34013	5.30263
	84	25.6648	30.6611	25.2354	1.95126	0.691805	1.08197	41.4048	1.90681	49.996	30.8665	28.9589	44.8375	0.841316	2.52376	1.60633	2.64048	0.415792	0.188913	2.14018	1.83334	0.293475	1.79723	0.15679	1.22472	27.4246	34.2028	33.8998	18.0201	31.9241	28.4497	38.0434	40.0709	32.6207	42.402	39.7398	41.9985	2.60929	2.09154	2.1183	0.101505	-0.305173	-0.247435	0.626143	0.383404	0.507165	2.57432	2.6762	1.2063
	84.5	26.0215	31.9877	25.4297	1.65039	1.18513	0.634725	24.0159	2.34578	29.2226	33.8389	30.5543	40.2305	0.830723	3.20169	1.90515	3.09262	0.892205	0.369505	1.743	1.80446	1.20015	1.08359	0.220607	1.31905	10.0253	11.2397	11.6764	6.62909	15.1835	8.44607	12.1682	12.0213	9.26462	14.8411	13.1434	14.9793	2.03565	2.19318	1.97526	-0.0347109	-0.186542	-0.197722	0.657347	1.10194	0.634171	1.32827	1.92537	0.447472
	85	32.4877	40.9591	30.6902	1.35859	0.977417	0.580428	9.83048	2.29985	11.1172	46.6267	39.0157	38.8922	0.995281	3.06219	1.88156	2.92647	0.613128	0.00561848	0.844177	1.05468	1.45893	0.154236	-0.625994	1.36796	3.58187	3.76477	3.74995	1.98808	4.21032	1.9585	1.99051	1.3358	1.82699	2.76356	2.41238	4.01101	2.05336	2.05518	1.56785	-0.287775	0.155028	-0.382325	0.0961937	1.32387	-0.119048	0.760871	1.07789	1.13954
	85.5	45.047	58.3011	42.4917	0.749054	1.09563	0.259485	2.23508	2.17718	1.61654	68.8557	55.843	44.7753	1.47358	2.30975	1.84107	2.16619	0.696963	-0.445068	0.198775	0.273668	1.14098	-0.039919	-0.317172	1.82833	2.1055	2.68148	2.77733	1.62131	-0.0747295	2.39301	0.433903	0.409143	1.24386	-0.151824	0.189491	1.65109	1.76244	1.80986	1.65779	-0.63358	0.633276	-0.457952	-0.223293	2.03752	-0.391415	0.0635566	0.17385	0.76048
	86	59.0995	78.3288	58.2378	0.191611	1.71002	-0.120188	0.504628	1.86654	0.64548	92.9904	76.7973	55	1.62187	1.67559	1.92872	1.97361	1.33946	-0.686527	0.10533	-0.291085	1.27119	-0.194655	1.21368	2.098	1.74544	2.37439	2.91002	1.87518	-0.722146	1.90338	-0.583275	0.225129	1.48841	-0.631202	-0.345923	0.757609	1.18701	1.9061	1.60788	-0.53376	0.983428	-0.148649	0.237233	2.47308	0.440922	-0.631845	-0.341235	0.158463
	86.5	72.7702	96.9171	73.1605	0.158007	1.83771	0.119246	0.0310781	1.18445	0.958506	114.88	96.793	66.8732	1.24115	1.46893	1.80727	1.97409	1.53413	-0.910242	0.275183	-0.633434	1.1889	-0.48329	1.97877	1.49683	1.50512	1.88618	2.70419	1.87605	-1.09328	1.47638	-1.39896	0.178919	1.49678	-0.844413	-0.641822	0.161606	1.46341	1.9316	1.65379	0.165755	1.31424	0.57319	0.448421	2.28957	1.04771	-0.328499	-0.664803	0.675138
	87	82.4116	109.237	83.3629	-0.0558043	1.37095	0.17929	-0.759559	0.428879	0.597454	128.929	111.141	78.5842	1.23197	1.70183	1.58811	1.47066	1.54708	-0.653172	0.938224	-0.178342	1.18483	0.0750249	2.35675	0.786688	1.33008	1.4693	2.18709	2.10254	-0.954525	1.81608	-1.2037	1.34785	1.34727	-0.362482	-0.433544	-0.636571	1.47127	1.78573	2.27557	0.537968	1.45815	0.795625	0.216533	1.75145	1.18675	0.398749	-0.511967	0.728776
	87.5	79.3508	106.239	83.822	-0.394186	1.269	-0.271231	-0.683158	0.498745	0.733314	122.299	110.459	81.8512	1.38508	2.03673	1.49873	1.26835	1.36972	0.133742	1.75049	0.773899	1.32803	0.952658	2.85802	0.941682	1.72382	1.36568	1.89616	2.22469	-0.10931	1.99312	-0.594501	1.9026	1.65012	0.991606	0.228127	-0.661449	1.29815	1.99495	2.46061	0.579877	1.40602	0.478258	0.202514	1.31512	1.63868	0.584486	0.0395304	0.260993
	88	63.9651	86.22	70.6577	0.483834	1.43169	0.0239589	0.339822	1.4174	1.39334	97.1344	91.6468	71.2229	1.45715	2.17831	1.88489	1.67457	1.2297	0.336142	2.17656	1.38532	1.11389	1.08091	2.08953	0.56756	1.82239	1.22899	1.41615	1.71696	0.409511	1.20243	0.11168	1.32714	1.89144	1.31716	0.220657	-0.166995	1.39802	2.54072	2.32341	1.1788	1.13959	0.703459	0.875307	0.993499	2.04734	1.1303	0.655157	0.837859
	88.5	45.8014	60.6563	50.6074	1.5482	1.59025	0.984717	1.33894	1.9246	1.55419	67.701	65.5357	53.5663	1.48829	2.31834	2.09255	1.75662	1.06091	0.926641	2.22075	2.042	1.10274	1.05048	1.33035	0.0238191	1.86865	1.30951	1.32974	1.51386	0.86975	1.07538	1.12301	1.5639	1.71564	1.10411	0.374171	0.283122	1.45412	2.43467	2.46415	1.4872	1.07687	1.10239	1.24196	0.529707	1.8403	1.79009	1.16994	1.59578
	89	28.3302	36.7026	31.974	1.62284	1.54747	1.25695	1.86277	1.86987	1.6699	39.5302	40.4282	35.4304	1.90252	2.40071	1.62446	1.3194	0.72933	1.73297	1.78013	2.5009	1.7321	1.39952	1.23976	0.990692	2.11651	2.0395	1.53038	1.66993	1.80536	1.34404	2.14233	1.52978	1.57391	1.23487	0.936377	0.87836	1.48914	2.0205	2.11102	1.31544	1.21079	0.821634	1.3362	0.289213	1.62372	1.97783	1.73097	1.7899
	89.5	13.1724	16.74	16.145	2.09015	1.68698	1.60773	2.09472	2.29739	2.16956	16.5061	19.1671	19.2901	1.87866	1.9161	1.48442	1.49103	0.589405	1.72302	1.26198	2.05821	2.06146	1.50564	0.980109	1.92514	1.79553	2.63943	1.30795	1.48517	2.23532	1.07047	2.4772	0.384105	1.23895	0.829284	0.944876	1.33933	1.96382	2.00662	0.947761	1.55854	1.28462	0.95987	1.90264	0.96568	2.24963	2.01786	1.88885	1.96124
	90	5.09431	4.41863	5.98707	2.87533	1.86513	2.42562	2.05038	2.6106	2.51886	4.59584	6.27733	8.24396	1.63223	1.24889	1.44948	1.98261	0.640645	1.60524	0.916461	1.54449	2.26609	1.50525	1.27412	1.69981	1.4192	2.36836	1.26867	1.32569	2.17786	1.01804	2.62873	0.0496614	1.01814	0.538587	0.803963	1.37533	2.38645	1.75783	0.592311	2.02987	1.0955	1.25313	2.44976	1.45457	2.46138	1.92159	1.84387	1.83229
	90.5	3.04927	0.804631	2.72957	2.45141	1.77398	2.43759	1.7333	1.60076	2.06295	1.59405	2.58013	4.22137	1.74153	1.01899	0.652821	1.85237	0.450991	1.90652	0.500923	1.26256	2.61663	1.57932	2.24891	2.34293	1.51875	2.13857	1.43277	1.67066	2.23966	1.47558	2.54701	0.492544	1.13151	1.20491	1.50241	1.5789	2.44747	0.90772	0.892609	1.82541	1.16456	1.15866	1.95613	1.46435	1.65408	1.48779	1.67632	1.0937
	91	2.94266	1.38551	2.67263	1.91599	1.91469	1.90607	1.23285	0.885493	1.58525	1.48346	3.46187	4.19429	1.90017	1.03569	0.514927	1.8348	0.497158	1.95571	0.644214	0.785324	2.74545	1.86464	2.0765	2.89471	1.45772	2.09293	1.0782	1.5992	1.87986	1.47855	2.21548	0.257423	1.42218	1.61701	1.73065	1.49473	2.40839	1.18398	1.24917	1.3572	1.39788	1.29355	1.66482	2.20816	1.63811	1.22965	1.5354	0.670826
	91.5	2.6668	1.80738	2.41974	2.12641	2.10695	1.69692	1.0497	1.15855	1.48916	2.33622	4.71478	5.012	1.7839	0.981293	1.31676	2.38402	1.03403	1.5735	1.57347	0.587662	2.18666	1.80111	1.50161	2.09563	1.57434	1.72468	1.02408	1.25139	1.39855	1.19597	2.02647	0.40382	2.05275	1.95598	1.48141	1.04886	1.96891	1.88704	1.6511	1.33299	1.3373	1.20532	1.7391	2.39337	1.67611	1.07258	1.38938	0.256671
	92	1.97815	1.71594	2.26788	1.67331	2.00577	1.47853	1.17968	1.11109	1.28442	2.03942	5.62415	4.93304	1.83976	1.03285	1.52688	2.52317	1.36431	1.63059	2.24472	0.813586	1.54025	1.54055	1.8723	1.8342	2.49486	1.4362	1.27575	1.4538	1.18138	1.53527	2.12746	1.20041	2.75079	2.58028	1.7851	1.48556	1.10998	1.56971	2.28006	1.11584	1.35902	0.957035	1.22956	1.49026	0.888445	0.789565	1.01109	-0.29021
	92.5	1.8006	1.79734	1.4623	0.920052	2.35858	1.17911	1.3166	1.03609	1.08712	1.21176	6.50061	4.27143	1.97729	1.14494	1.68319	2.06498	1.67331	1.78541	2.58876	1.19559	1.86486	1.78962	1.9337	2.40305	3.1661	1.82216	1.17073	1.77788	0.838133	1.7095	1.89059	1.12979	2.6187	1.99393	1.57747	1.71334	0.249705	1.70323	2.81248	0.607517	1.65101	1.4923	0.975986	1.0256	1.20358	0.750212	0.872049	-0.0825368
	93	1.92744	2.03703	1.29572	0.932113	2.26629	1.34326	1.70567	1.82729	1.85758	1.81683	7.95069	4.07904	1.58738	1.25864	1.84838	2.48607	2.31731	1.74097	3.22635	2.02774	2.47326	1.8502	2.19288	2.47491	3.38285	1.97511	1.11514	1.94587	0.958396	1.85196	1.33057	0.983218	2.35604	1.64903	1.19663	1.43706	-0.513648	1.84957	2.54422	0.705732	1.76193	1.22176	1.05583	0.389277	2.26271	0.953402	1.11388	0.022974
	93.5	2.68083	0.880365	1.56014	1.26976	2.97664	2.611	2.96579	2.91847	3.03066	2.41206	9.17749	4.10347	1.34147	1.05625	1.26529	3.05442	1.72554	2.0019	2.85711	2.73328	3.24917	2.01086	3.006	2.7914	3.13531	1.26772	0.97997	2.52335	1.48828	2.60906	0.0374768	0.88724	2.02775	1.55838	0.83297	0.907138	-0.350889	1.93262	2.51723	0.967756	2.29878	0.613765	0.988731	-0.264207	2.62732	0.81123	1.46689	0.221192
	94	3.20928	0.270853	1.54259	1.03568	3.71422	3.08128	3.46382	3.34231	3.38019	2.00084	9.6392	3.73159	1.0681	0.889407	0.77982	2.84651	1.44915	2.32737	2.42522	3.13176	4.2889	2.32633	3.71024	3.54298	3.08951	1.25863	0.795358	2.94401	1.65984	3.04679	-0.881564	0.482919	1.34145	0.895102	0.542516	0.848254	-0.272226	1.88322	2.54807	0.767017	2.73627	1.01301	0.911961	-0.384007	3.30684	0.72434	1.58924	0.622913
	94.5	6.04652	-1.36378	1.60583	2.13598	6.98895	5.82549	5.83116	4.69553	4.76695	2.93218	11.5238	4.58276	0.975012	0.438916	0.174467	3.55028	-0.498758	3.41819	1.1107	3.67649	6.31501	3.29015	4.11712	4.34385	2.01239	0.0861969	0.218487	3.65464	2.04195	4.18906	-3.7098	-0.543274	0.443772	-0.0940912	-0.566245	-1.13451	1.42496	3.50012	3.5646	0.631334	4.38602	1.27426	1.0935	0.540477	4.27309	0.40719	2.70604	2.1358
	95	3.92803	-1.41162	0.710197	1.559	4.77073	3.9543	3.77347	2.66008	2.62074	1.88602	5.70596	2.5828	0.368232	-0.0681332	-0.209555	1.89991	-1.37855	1.999	-0.202508	1.67045	3.42385	1.75513	1.83748	2.11395	0.268622	-0.641398	-0.103604	1.89283	1.03468	2.41185	-3.00203	-0.698913	-0.197075	-0.413814	-0.730747	-1.53258	1.65076	2.32337	2.02151	0.236152	2.78777	0.595077	0.503764	0.754474	2.04274	-0.036449	1.69606	1.67785
[truncated: 48 more columns]

## Sheet: Run Information
File Name	admin_2023-03-21 15-36-23_CT021916.pcrd
Created By User	admin
Notes
ID
Run Started	03/21/2023 07:36:33 UTC
Run Ended	03/21/2023 08:42:22 UTC
Sample Vol	20
Lid Temp	105
Protocol File Name	PrimePCR.prcl
Plate Setup File Name	Default_PrimePCR_96_runfile.pltd
Base Serial Number	CT021916
Optical Head Serial Number	785BR14977
CFX Manager Version	3.1.1517.0823.
