# Supplementary material for: Characterizing adipocytokine-related signatures for prognosis prediction in prostate cancer
Source: Front Cell Dev Biol. 2024 Oct 25;12:1475980. doi: 10.3389/fcell.2024.1475980 (PMC11544632; doi:10.3389/fcell.2024.1475980)
Supplement: Supplementary file 10 [file DataSheet2.zip › PCR data processing/First board/admin_2023-03-21 15-36-23_CT021916 - Melt Curve Peak Results.xlsx]

## Sheet: 0
	Well	Fluor	Target	Content	Sample	Melt Temperature	Peak Height	Begin Temperature	End Temperature	Well Note
	A01	SYBR		Unkn		87	82.4116	84	92.5
	A02	SYBR		Unkn		87	109.237	84	90.5
	A03	SYBR		Unkn		87.5	83.822	84	93
	A04	SYBR		Unkn		None	None	None	None
	A05	SYBR		Unkn		None	None	None	None
	A06	SYBR		Unkn		76.5	89.8959	68	81
	A07	SYBR		Unkn		82.5	89.0986	78	86.5
	A08	SYBR		Unkn		None	None	None	None
	A09	SYBR		Unkn		82.5	98.7929	78.5	86
	A10	SYBR		Unkn		87	128.929	84	90.5
	A11	SYBR		Unkn		87	111.141	84	90.5
	A12	SYBR		Unkn		87.5	81.8512	85	90.5
	B01	SYBR		Unkn		76.5	140.9	68.5	80.5
	B02	SYBR		Unkn		76.5	198.857	68	80.5
	B03	SYBR		Unkn		76.5	218.529	68.5	83.5
	B04	SYBR		Unkn		None	None	None	None
	B05	SYBR		Unkn		76.5	106.007	67.5	80
	B06	SYBR		Unkn		None	None	None	None
	B07	SYBR		Unkn		76.5	221.884	72	81.5
	B08	SYBR		Unkn		76.5	236.552	72.5	82
	B09	SYBR		Unkn		76.5	244.548	68.5	82.5
	B10	SYBR		Unkn		76.5	245.449	68	85
	B11	SYBR		Unkn		76.5	233.491	68.5	82
	B12	SYBR		Unkn		76.5	232.77	68.5	80.5
	C01	SYBR		Unkn		81.5	139.734	77	87
	C02	SYBR		Unkn		81.5	197.49	77	87
	C03	SYBR		Unkn		81.5	190.297	76.5	85.5
	C04	SYBR		Unkn		81.5	103.237	69	85.5
	C05	SYBR		Unkn		82	95.8087	77	85.5
	C06	SYBR		Unkn		81.5	164.941	76	85
	C07	SYBR		Unkn		82	189.678	76	86
	C08	SYBR		Unkn		82	201.444	76	86
	C09	SYBR		Unkn		81.5	196.561	76	85.5
	C10	SYBR		Unkn		82	192.913	75.5	85.5
	C11	SYBR		Unkn		82	192.67	76.5	85.5
	C12	SYBR		Unkn		82	197.956	76.5	86.5
	D01	SYBR		Unkn		80	176.394	75	86
	D02	SYBR		Unkn		80	194.63	76.5	84
	D03	SYBR		Unkn		80	200.703	77	85
	D04	SYBR		Unkn		None	None	None	None
	D05	SYBR		Unkn		None	None	None	None
	D06	SYBR		Unkn		None	None	None	None
	D07	SYBR		Unkn		80	188.264	74.5	84
	D08	SYBR		Unkn		80.5	181.567	74.5	83.5
	D09	SYBR		Unkn		80.5	166.863	74	84
	D10	SYBR		Unkn		80.5	188.937	75	85.5
	D11	SYBR		Unkn		80.5	204.561	74.5	85.5
	D12	SYBR		Unkn		80.5	206.101	76	84.5
	E01	SYBR		Unkn		None	None	None	None
	E02	SYBR		Unkn		74.5	88.5219	68	80.5
	E03	SYBR		Unkn		None	None	None	None
	E04	SYBR		Unkn		None	None	None	None
	E05	SYBR		Unkn		None	None	None	None
	E06	SYBR		Unkn		None	None	None	None
	E07	SYBR		Unkn		80.5	137.679	77.5	83.5
	E08	SYBR		Unkn		80.5	97.3317	77.5	83.5
	E09	SYBR		Unkn		None	None	None	None
	E10	SYBR		Unkn		80.5	207.398	76.5	83.5
	E11	SYBR		Unkn		80.5	204.73	76.5	84
	E12	SYBR		Unkn		80.5	217.459	77	83.5
	F01	SYBR		Unkn		84.5	176.486	78	88
	F02	SYBR		Unkn		84.5	183.221	78	87.5
	F03	SYBR		Unkn		84.5	193.669	78	87.5
	F04	SYBR		Unkn		71.5	87.3083	68	74.5
	F05	SYBR		Unkn		None	None	None	None
	F06	SYBR		Unkn		None	None	None	None
	F07	SYBR		Unkn		83	87.4613	79.5	86
	F08	SYBR		Unkn		83	84.6105	79.5	86.5
	F09	SYBR		Unkn		77	92.0853	69	80.5
	F10	SYBR		Unkn		84.5	214.768	80	88
	F11	SYBR		Unkn		84.5	217.61	81	90
	F12	SYBR		Unkn		83.5	195.862	79	88
	G01	SYBR		Unkn		None	None	None	None
	G02	SYBR		Unkn		None	None	None	None
	G03	SYBR		Unkn		None	None	None	None
	G04	SYBR		Unkn		None	None	None	None
	G05	SYBR		Unkn		None	None	None	None
	G06	SYBR		Unkn		None	None	None	None
	G07	SYBR		Unkn		None	None	None	None
	G08	SYBR		Unkn		None	None	None	None
	G09	SYBR		Unkn		None	None	None	None
	G10	SYBR		Unkn		None	None	None	None
	G11	SYBR		Unkn		None	None	None	None
	G12	SYBR		Unkn		None	None	None	None
	H01	SYBR		Unkn		None	None	None	None
	H02	SYBR		Unkn		None	None	None	None
	H03	SYBR		Unkn		None	None	None	None
	H04	SYBR		Unkn		None	None	None	None
	H05	SYBR		Unkn		None	None	None	None
	H06	SYBR		Unkn		None	None	None	None
	H07	SYBR		Unkn		None	None	None	None
	H08	SYBR		Unkn		None	None	None	None
	H09	SYBR		Unkn		None	None	None	None
	H10	SYBR		Unkn		None	None	None	None
	H11	SYBR		Unkn		None	None	None	None
	H12	SYBR		Unkn		None	None	None	None

## Sheet: Run Information
File Name	admin_2023-03-21 15-36-23_CT021916.pcrd
Created By User	admin
Notes
ID
Run Started	03/21/2023 07:36:33 UTC
Run Ended	03/21/2023 08:42:22 UTC
Sample Vol	20
Lid Temp	105
Protocol File Name	PrimePCR.prcl
Plate Setup File Name	Default_PrimePCR_96_runfile.pltd
Base Serial Number	CT021916
Optical Head Serial Number	785BR14977
CFX Manager Version	3.1.1517.0823.
