# Supplementary material for: Characterizing adipocytokine-related signatures for prognosis prediction in prostate cancer
Source: Front Cell Dev Biol. 2024 Oct 25;12:1475980. doi: 10.3389/fcell.2024.1475980 (PMC11544632; doi:10.3389/fcell.2024.1475980)
Supplement: Supplementary file 10 [file DataSheet2.zip › PCR data processing/First board/admin_2023-03-21 15-36-23_CT021916 - Melt Curve RFU Results.xlsx]

## Sheet: SYBR
	Temperature	A1	A2	A3	A4	A5	A6	A7	A8	A9	A10	A11	A12	B1	B2	B3	B4	B5	B6	B7	B8	B9	B10	B11	B12	C1	C2	C3	C4	C5	C6	C7	C8	C9	C10	C11	C12	D1	D2	D3	D4	D5	D6	D7	D8	D9	D10	D11	D12
	65	3086.57	3138.79	3007.16	2402.86	2439.32	2830.43	2918.2	2640.12	2919.71	3266.83	3148.67	3038.46	2870.89	3152.08	3184.56	2411.39	2791.82	2572.29	3267.46	3347.38	3353.85	3367.78	3315.52	3299.7	3028.55	3299.88	3260.73	2938.22	2876.52	3226.71	3309.39	3353.74	3319.59	3278.87	3294.2	3320.83	3260.57	3252.12	3259.1	2379.41	2726.03	2413	3262.93	3197.19	3121.28	3249.23	3312.81	3316.88
	65.5	3095.98	3148.25	3018.97	2403.87	2440.97	2834.16	2920.53	2641.08	2925.81	3276.4	3160.57	3052.78	2874.43	3153.53	3192.93	2413.68	2792.03	2575.57	3271.82	3351.46	3362.95	3374.34	3323.19	3310.3	3032.54	3306.26	3266.87	2951.55	2884.78	3232.41	3317.48	3357.86	3328.32	3283.61	3299.21	3329.83	3257.31	3253.31	3262.89	2381.97	2726.51	2413.82	3265.22	3202.27	3127.97	3254.31	3316.42	3322.44
	66	3105.39	3157.71	3030.77	2404.89	2442.62	2837.89	2922.85	2642.03	2931.92	3285.97	3172.47	3067.1	2877.97	3154.97	3201.31	2415.98	2792.24	2578.85	3276.18	3355.55	3372.05	3380.89	3330.85	3320.89	3036.54	3312.64	3273.01	2964.89	2893.04	3238.12	3325.58	3361.99	3337.05	3288.35	3304.21	3338.82	3254.05	3254.5	3266.68	2384.52	2726.99	2414.65	3267.5	3207.35	3134.66	3259.4	3320.03	3328
	66.5	3114.81	3167.17	3042.58	2405.9	2444.27	2841.63	2925.17	2642.99	2938.02	3295.54	3184.36	3081.42	2881.51	3156.42	3209.68	2418.28	2792.46	2582.13	3280.53	3359.63	3381.15	3387.45	3338.52	3331.48	3040.53	3319.03	3279.16	2978.22	2901.31	3243.82	3333.67	3366.12	3345.77	3293.08	3309.21	3347.81	3250.8	3255.69	3270.47	2387.08	2727.47	2415.47	3269.79	3212.43	3141.35	3264.48	3323.63	3333.57
	67	3124.22	3176.63	3054.38	2406.92	2445.92	2845.36	2927.5	2643.95	2944.12	3305.1	3196.26	3095.75	2885.04	3157.87	3218.06	2420.58	2792.67	2585.4	3284.89	3363.71	3390.24	3394.01	3346.19	3342.08	3044.53	3325.41	3285.3	2991.56	2909.57	3249.52	3341.77	3370.25	3354.5	3297.82	3314.21	3356.8	3247.54	3256.88	3274.25	2389.64	2727.94	2416.3	3272.07	3217.51	3148.04	3269.56	3327.24	3339.13
	67.5	3133.63	3186.08	3066.19	2407.93	2447.58	2849.09	2929.82	2644.91	2950.23	3314.67	3208.16	3110.07	2888.58	3159.31	3226.44	2422.87	2792.89	2588.68	3289.25	3367.79	3399.34	3400.57	3353.85	3352.67	3048.52	3331.79	3291.44	3004.9	2917.83	3255.23	3349.87	3374.38	3363.23	3302.56	3319.22	3365.79	3244.28	3258.07	3278.04	2392.2	2728.42	2417.12	3274.36	3222.59	3154.73	3274.64	3330.84	3344.7
	68	3143.04	3195.54	3077.99	2408.95	2449.23	2852.82	2932.15	2645.87	2956.33	3324.24	3220.05	3124.39	2892.12	3160.76	3234.81	2425.17	2793.1	2591.96	3293.61	3371.87	3408.44	3407.13	3361.52	3363.27	3052.52	3338.18	3297.59	3018.23	2926.1	3260.93	3357.96	3378.51	3371.95	3307.29	3324.22	3374.78	3241.02	3259.26	3281.83	2394.76	2728.9	2417.95	3276.64	3227.67	3161.42	3279.72	3334.45	3350.26
	68.5	3146	3199.04	3083.92	2409.24	2449.6	2851.94	2929.56	2644.05	2956.86	3325.04	3224.17	3132.19	2892.04	3156.82	3236.84	2425.87	2789.17	2591.97	3291.01	3368.99	3410.02	3406.45	3361.98	3366.45	3051.61	3337.97	3297.07	3024.45	2928.36	3259.21	3357.84	3375.39	3373.05	3306.34	3322.77	3376.05	3231.9	3254.54	3278.83	2396.32	2725.64	2417.89	3272.06	3226.08	3161.82	3278.43	3331.84	3348.02
	69	3143.67	3197.39	3084.58	2408.62	2449.29	2847.61	2923.47	2640.38	2953.05	3319.01	3221.6	3133.56	2889.16	3149.03	3233.4	2425.64	2782.76	2589.73	3283.46	3361.06	3405.3	3400.19	3356.72	3362.81	3046.48	3332.28	3291.45	3025	2926.13	3252.54	3351.37	3367.19	3367.71	3300.9	3316.37	3371	3219.58	3245.87	3270.71	2396.64	2720.11	2417.26	3262.71	3218.89	3157.33	3272.22	3324.28	3340.17
	69.5	3137.85	3191.98	3080.98	2407.63	2448.61	2840.88	2915.36	2635.83	2946.58	3309.05	3214.87	3130.42	2883.63	3138.91	3225.78	2424.55	2775.11	2585.45	3272.78	3350.16	3396.5	3390.15	3347.53	3354.55	3038.48	3323.25	3282.12	3021.9	2921.01	3242.9	3341.13	3355.37	3358.35	3292.16	3306.45	3361.38	3205.84	3234.72	3259.7	2396.25	2713.14	2416.17	3250.85	3208.61	3149.47	3262.94	3314.02	3328.87
	70	3128.97	3183.64	3073.95	2406.34	2447.53	2832.96	2906.2	2630.81	2938.29	3296.73	3205.11	3123.55	2876.39	3127.08	3215.47	2422.93	2766.68	2580.54	3260.45	3337.34	3385.15	3377.98	3335.63	3343.77	3028.45	3311.62	3270.64	3016.1	2914.19	3232.07	3328.82	3342.23	3346.82	3281.87	3295.43	3349.77	3191.37	3222.32	3246.92	2395.31	2705.6	2415.21	3237.32	3196.79	3139.86	3252.02	3301.44	3315.46
	70.5	3118.26	3173.46	3064.9	2405.14	2446.72	2824.74	2896.18	2625.2	2928.62	3283.54	3193.87	3114.58	2867.67	3113.91	3203.47	2420.85	2758.22	2575.72	3247.47	3322.98	3372.38	3364.51	3322.06	3330.68	3016.55	3298.58	3258.16	3008.4	2906.27	3220.04	3314.9	3328.24	3333.68	3270.22	3283.02	3336.39	3176.68	3209.54	3233.29	2394.25	2698.28	2414.13	3223.02	3183.82	3129.01	3239.96	3287.83	3301.14
	71	3106.31	3161.91	3054.79	2403.46	2445.98	2816.01	2886.05	2619.84	2918.69	3269.84	3181.63	3104.15	2857.87	3100.45	3190.26	2418.89	2749.38	2571.09	3234.46	3308.34	3358.46	3350.59	3308.69	3316.96	3004.27	3284.57	3245.13	2999.75	2897.56	3207.45	3300.62	3314.03	3319.99	3258.17	3270.4	3322.45	3161.73	3196.48	3219.5	2393.19	2691.06	2412.83	3208.32	3170.27	3117.57	3227.37	3273.82	3286.52
	71.5	3093.61	3149.35	3044.04	2401.68	2445.09	2806.84	2875.64	2614.66	2908.49	3255.74	3169.04	3093.08	2847.46	3086.92	3176.32	2416.97	2740.31	2566.51	3221.59	3293.58	3343.87	3336.01	3294.98	3302.86	2991.56	3269.94	3231.37	2990.56	2888.39	3194.48	3286.28	3299.5	3306.24	3245.45	3257.45	3308.49	3146.64	3183.41	3205.74	2392.41	2683.79	2411.43	3193.48	3156.84	3105.28	3214.65	3259.93	3271.77
	72	3080.51	3135.87	3032.7	2399.88	2444.19	2797.73	2864.75	2608.94	2897.74	3240.93	3156.22	3081.07	2836.94	3073.02	3161.94	2414.97	2731.38	2562.32	3208.88	3278.66	3329.12	3321.27	3281.28	3288.46	2978.83	3254.52	3217.32	2980.89	2879.28	3181.37	3271.81	3285.3	3292.11	3232.19	3244.54	3295.01	3131.81	3169.9	3191.9	2391.72	2676.62	2410.19	3178.23	3142.89	3092.35	3201.58	3245.1	3256.74
	72.5	3067.68	3121.83	3021.25	2398.26	2443.48	2788.12	2853.44	2602.63	2886.83	3225.58	3143.1	3069.06	2825.99	3059.03	3146.62	2413.31	2722.34	2558.29	3195.99	3264.06	3313.78	3306.11	3267.27	3273.24	2966.12	3238.89	3203.14	2970.67	2869.95	3167.9	3257.03	3271.04	3277.61	3218.33	3231.11	3281.3	3116.78	3156.29	3177.99	2391.24	2669.28	2408.81	3162.99	3128.54	3078.76	3187.64	3230.15	3241.25
	73	3055.17	3107.81	3009.6	2396.82	2442.71	2777.72	2842.38	2596.22	2875.83	3209.72	3129.65	3056.36	2814.74	3045.09	3130.87	2412.18	2713.01	2553.98	3182.9	3249.66	3297.95	3290.33	3253.12	3257.95	2953.42	3222.58	3188.53	2960.56	2860.61	3154.63	3242.77	3257.05	3263.52	3204.62	3218.08	3268.01	3101.53	3142.17	3163.89	2390.53	2661.5	2407.5	3147.84	3114.19	3065.32	3173.48	3215.15	3225.72
	73.5	3042.98	3093.99	2997.18	2395.65	2441.91	2765.52	2830.85	2589.06	2864.72	3193.57	3116.42	3043.88	2802.61	3029.26	3113.86	2411.15	2703.66	2549.29	3168.77	3234.15	3280.66	3272.96	3236.95	3240.98	2940.29	3206.49	3173.82	2949.8	2850.92	3141.44	3228.47	3242.99	3249.36	3190.87	3204.81	3254.75	3086.32	3127.62	3149.77	2389.69	2653.44	2406.35	3132.77	3100.03	3051.75	3159.45	3200.03	3210.17
	74	3030.62	3080.49	2984.31	2394.74	2441.14	2749.96	2819.22	2581	2853.53	3177.83	3103.31	3031.14	2787.1	3007.63	3091.49	2410.08	2693.29	2544.66	3150	3214.15	3257.53	3250.44	3215.94	3219.25	2927.2	3190.65	3159.39	2938.64	2841.18	3128.45	3214.12	3229.04	3234.99	3177.7	3191.44	3241.18	3070.62	3112.47	3135.45	2388.57	2645.32	2405.52	3117.33	3085.51	3038.39	3144.82	3184.27	3194.24
	74.5	3017.98	3067.54	2971.47	2393.69	2440.35	2728.72	2808.13	2572.97	2842.6	3162.59	3090.11	3018.68	2764.08	2974.53	3056.8	2409.12	2677.4	2538.7	3120.71	3183.21	3221.18	3215.53	3183.59	3186.4	2914.05	3174.96	3145.11	2927.15	2830.83	3115.51	3199.9	3215.18	3220.8	3164.91	3178.14	3227.36	3054.47	3097.71	3120.77	2387.45	2637.05	2404.64	3101.99	3071.37	3024.75	3130.24	3168.87	3178.27
	75	3004.66	3054.91	2958.29	2392.37	2439.55	2700.58	2797.08	2564.87	2831.64	3147.65	3077.04	3005.92	2730.15	2924.51	3004.38	2408.07	2652.23	2529.46	3075.01	3134.26	3165.88	3161.72	3133.95	3136.56	2900.9	3159.43	3131.21	2915.77	2820.54	3102.69	3185.93	3201.54	3206.97	3152.23	3165.37	3213.59	3038.39	3083.46	3106.03	2386.35	2628.66	2403.85	3086.77	3057.25	3011.14	3116.09	3153.54	3162.39
	75.5	2990.57	3042.28	2944.92	2391.19	2438.73	2664.85	2786.04	2556.26	2820.9	3132.9	3064.27	2993.34	2682.66	2854.56	2930.11	2406.75	2617.23	2516.74	3007.63	3062.46	3086.45	3084.15	3061.46	3064.33	2888.25	3144.83	3117.8	2903.79	2810.18	3090	3171.85	3187.66	3192.95	3139.69	3152.64	3200.03	3022.31	3070.02	3091.57	2385.65	2620.09	2402.82	3071.08	3042.78	2996.73	3101.48	3137.63	3146.44
	76	2975.3	3029.61	2931.92	2390.05	2437.77	2622.86	2775.3	2547.2	2810.2	3118.89	3051.76	2980.66	2621.91	2766.36	2834.99	2405.62	2572.82	2500.5	2917.4	2966.48	2982.74	2982	2965.58	2968.72	2875.92	3130.11	3104.52	2891.58	2800.2	3077.59	3158.15	3174.11	3179.07	3127.55	3140.13	3186.69	3006.08	3057.35	3076.53	2384.71	2611.56	2401.61	3054.73	3027.86	2981.61	3086.47	3121.6	3130.47
	76.5	2959.58	3016.56	2918.86	2388.83	2436.61	2577.94	2764.81	2537.56	2799.79	3104.74	3039.43	2968.81	2552.85	2667.84	2727.25	2404.69	2520.81	2480.73	2810.66	2852.83	2863.34	2863.03	2852.95	2856.45	2863.87	3115.19	3091.29	2878.08	2789.86	3064.79	3144.47	3160.33	3165.18	3114.62	3127.67	3173.35	2989.68	3045.41	3061.11	2384.22	2602.57	2400.07	3038.43	3012.59	2965.88	3071.66	3105.27	3114.53
	77	2943.08	3003.28	2905.46	2387.91	2435.3	2534.25	2754.07	2526.81	2789.65	3090.82	3027.35	2957.09	2483.71	2571.47	2620.87	2403.69	2469.69	2460.05	2699.75	2734.52	2742.82	2741.28	2736.47	2740.29	2851.89	3100.45	3078.19	2862.78	2779.87	3051.64	3130.65	3145.96	3151.12	3101.42	3115.1	3160.12	2972.07	3033.2	3046.48	2383.41	2593.25	2398.75	3021.43	2996.52	2950.29	3056.09	3088.32	3098.27
	77.5	2926.33	2990.03	2891.87	2387.28	2433.99	2495.4	2743.72	2515.48	2779.88	3076.71	3015.29	2945.65	2422.5	2488.63	2528.28	2402.69	2428.25	2442.06	2597.71	2626.06	2634.45	2631.07	2629.48	2633.56	2839.76	3085.59	3064.44	2845.25	2769.31	3037.84	3116.62	3130.82	3136.63	3088.08	3101.83	3146.43	2950	3018.22	3030.49	2382.43	2583.85	2397.48	3002.39	2979.25	2933.73	3039.11	3070.12	3081.29
	78	2909.59	2976.44	2878.02	2386.32	2432.55	2464.29	2733.74	2504.16	2770.33	3061.96	3003.44	2934.3	2375.49	2426.69	2458.61	2401.97	2398.5	2428.29	2515.76	2538.47	2549.68	2543.43	2543.6	2547.64	2826.8	3069.37	3049.61	2825.6	2758.34	3022.55	3101.94	3114.84	3121.27	3073.72	3087.47	3131.68	2917.02	2995.82	3006.95	2381.37	2573.7	2396.62	2977.28	2958.32	2913.97	3017.58	3046.93	3059.89
	78.5	2893.07	2962.36	2863.57	2385.27	2431.16	2442.12	2723.83	2493.58	2760.89	3045.32	2990.85	2922.48	2344.55	2387.22	2413.55	2400.77	2380	2419.15	2459.16	2477.68	2492.78	2483.58	2484.33	2488.48	2812.71	3051.4	3033.14	2802.8	2746.22	3004.47	3085.05	3096.44	3103.85	3057.42	3071.4	3115.17	2868.42	2958.46	2968.88	2380.81	2560.35	2396.01	2938.56	2925.97	2884.11	2983.22	3010.06	3025.53
	79	2875.3	2948.33	2848.74	2384.23	2429.79	2427.9	2713.5	2484.36	2751.48	3027.27	2977.42	2908.95	2327.03	2366.27	2389.09	2399.33	2371.99	2414.16	2425.69	2441.48	2460.29	2448.49	2449.12	2453.5	2796.28	3030	3013.17	2776.93	2733	2982.37	3064.91	3075.05	3083.3	3039.32	3052.54	3096.33	2803.12	2901.89	2912.23	2379.82	2542.36	2395.21	2881.74	2876.63	2838.76	2930.79	2954.46	2972.62
	79.5	2856.15	2933.36	2833.29	2382.94	2428.46	2419.72	2702.52	2476.15	2741.59	3007.53	2962.98	2893.94	2319.14	2356.92	2378.18	2398.08	2369.75	2411.92	2409.13	2423.4	2444.62	2431.07	2431.14	2435.93	2775.33	3001.07	2985.77	2747.52	2717.05	2953.73	3038.7	3047.55	3055.72	3015.89	3027.72	3071.37	2722.77	2825.49	2833.97	2379.14	2519.88	2393.9	2807.24	2809.7	2777.24	2860.1	2878.68	2899.49
	80	2835.34	2917.03	2816.98	2381.46	2427.06	2415.68	2689.65	2468.37	2730.63	2986.48	2947.3	2877.54	2316.45	2353.56	2374.3	2396.87	2368.99	2410.89	2402.63	2415.84	2438.48	2423.57	2423.66	2428.88	2744.47	2957.16	2944.5	2712.38	2697.14	2913.04	2999.57	3006.87	3013.68	2980	2990.05	3033.77	2633.95	2733.19	2738.37	2378.58	2493.23	2392.38	2717.84	2727.08	2701.32	2772.7	2784.46	2807.34
	80.5	2812.69	2899.81	2800.07	2380.35	2425.84	2413.62	2672.46	2461.02	2716.6	2965.11	2930.07	2859.75	2315.18	2352.24	2372.3	2395.69	2368.46	2410.16	2400.36	2413.21	2436.14	2420.4	2420.93	2426.23	2700.68	2894.65	2885.01	2669.73	2670.47	2856.57	2941.9	2947.05	2952.72	2926.3	2934.54	2977.7	2550.41	2635.15	2638	2377.78	2464.15	2390.56	2623.25	2635.29	2617	2676.63	2680.71	2703.71
	81	2789.14	2881.99	2782.7	2379.28	2424.88	2412.53	2647.7	2453.96	2694.64	2944.58	2912.27	2840.88	2313.64	2351	2370.56	2395.11	2367.98	2409.26	2398.95	2411.84	2434.56	2418.33	2419.09	2424.15	2644.59	2814.62	2808.24	2621.73	2635.84	2786.87	2867.08	2869.06	2874.29	2854.8	2860.92	2903.09	2482.68	2546.88	2548.66	2376.72	2437.29	2388.55	2539.43	2550.15	2538.67	2588.28	2584.71	2606.21
	81.5	2766.68	2862.99	2765.03	2378.32	2423.96	2411.53	2615.12	2447.09	2663.39	2925.04	2894.3	2821.69	2312.25	2349.75	2369.01	2394.82	2367.27	2408.62	2397.85	2410.88	2433.03	2416.51	2417.28	2421.79	2578.55	2720.7	2717.6	2570.71	2593.75	2707.62	2778.39	2775.55	2781.13	2767.12	2771.94	2812.12	2434.22	2477.83	2478.95	2375.93	2416.62	2387.01	2475.32	2483.62	2477.27	2518.42	2508.06	2527.01
	82	2746.02	2844.05	2747.5	2377.42	2423.35	2410.46	2575.86	2441.49	2623.6	2906.32	2876.45	2801.6	2310.71	2349.21	2367.72	2394.51	2367.07	2408.34	2396.81	2410.29	2431.89	2414.91	2416.18	2419.84	2507.65	2621.25	2621.82	2520	2546.97	2624.94	2682.31	2673.7	2681.85	2670.14	2674.47	2712.41	2404.92	2431	2432.8	2375.36	2402.44	2386.19	2432.4	2438.17	2434.83	2469.48	2454.28	2470.27
	82.5	2727.49	2825.68	2731.06	2376.58	2422.82	2409.32	2532.07	2437.52	2576.75	2888.93	2859.56	2780.11	2309.15	2348.75	2366.57	2394.22	2366.8	2408.28	2395.82	2409.83	2431.66	2413.64	2415.24	2417.95	2443.53	2532.65	2535.4	2475.32	2499.64	2550.75	2593.28	2578.94	2592.6	2578.82	2583.84	2618.86	2391.32	2404.92	2407.92	2374.85	2394.29	2385.63	2409.21	2412.44	2410.51	2441.1	2422.96	2436.51
	83	2711.27	2807.97	2715.38	2375.46	2422.18	2408.35	2488.82	2434.96	2527.29	2872.12	2843.25	2757.44	2308.01	2347.93	2365.59	2393.49	2366.13	2408.1	2394.61	2409.26	2431.32	2412.64	2414.14	2416.61	2393.79	2464.75	2468.94	2441.77	2457.87	2495.45	2524.3	2504.88	2524.53	2505.87	2512.12	2544.78	2386.42	2393.99	2397.86	2374.5	2391.16	2385.28	2400.4	2402.72	2400.69	2428.79	2409.29	2421.8
	83.5	2696.8	2790.94	2700.77	2374.46	2421.62	2407.35	2453.4	2433.42	2485.72	2856.22	2827.62	2734.15	2307.57	2346.89	2364.85	2392.41	2365.78	2407.99	2393.5	2408.56	2431.04	2411.62	2413.4	2415.63	2359.18	2418.59	2423.62	2419.17	2426.16	2458.08	2476.66	2453.65	2478.42	2454.14	2462.09	2492.84	2384.1	2390.3	2394.55	2374.31	2390.68	2385.24	2398.08	2401.04	2398.29	2424.45	2404.6	2416.77
	84	2683.47	2775.2	2687.41	2373.42	2421.39	2406.64	2428	2432.48	2455.26	2840.54	2812.79	2711.04	2307.17	2345.79	2364.14	2391.17	2365.65	2407.95	2392.38	2407.76	2430.91	2410.72	2413.4	2415.1	2338.94	2392.53	2398.18	2406.15	2405.21	2436.76	2448.63	2423.83	2453.06	2423.38	2432.77	2462.26	2382.55	2388.93	2393.28	2374.22	2390.75	2385.42	2397.52	2400.9	2397.82	2422.44	2402.61	2415.12
	84.5	2670.71	2759.7	2675.07	2372.54	2420.86	2406.23	2411.67	2431.39	2435.5	2824.71	2798.14	2689.63	2306.73	2344.34	2363.23	2389.76	2365.3	2407.8	2391.41	2406.78	2430.63	2409.9	2413.17	2414.36	2330.3	2382.21	2387.61	2400.24	2393.62	2428.1	2436.86	2411.64	2443.56	2409.88	2420.42	2448.84	2381.4	2387.82	2392.14	2374.2	2390.88	2385.47	2397.17	2400.39	2397.48	2421.55	2401.51	2414.94
	85	2656.52	2742.03	2661.17	2371.78	2420.28	2405.95	2403.42	2430.19	2425.51	2805.22	2781.15	2670.3	2306.31	2342.7	2362.27	2388.17	2364.84	2407.65	2390.7	2406.06	2429.78	2409.66	2413.26	2413.77	2327.26	2378.94	2384.31	2398.47	2389.1	2426.29	2434.1	2409.2	2441.38	2406.18	2417.23	2444.85	2380.43	2386.72	2391.29	2374.27	2390.9	2385.64	2396.9	2399.82	2397.25	2420.99	2400.64	2414.43
	85.5	2637.31	2717.49	2643.38	2371.22	2419.85	2405.68	2400.83	2429.11	2423.08	2776.67	2757.86	2649.68	2305.7	2341.37	2361.36	2386.91	2364.65	2407.81	2390.53	2405.74	2429.24	2409.65	2413.65	2412.94	2325.85	2377.32	2382.68	2397.57	2388.38	2425.02	2433.46	2408.72	2440.54	2405.62	2416.6	2443.41	2379.38	2385.78	2390.51	2374.5	2390.7	2385.84	2397.04	2399.02	2397.53	2420.79	2400.43	2413.91
	86	2611.19	2683.27	2618.07	2371.02	2419.13	2405.69	2400.29	2428.04	2422.63	2736	2724.66	2624.82	2304.88	2340.38	2360.42	2385.94	2364.07	2408.07	2390.42	2405.75	2428.6	2409.68	2413.42	2411.97	2324.9	2376.02	2381.25	2396.69	2388.58	2423.87	2433.42	2408.49	2439.88	2405.83	2416.64	2442.82	2378.7	2384.87	2389.64	2374.84	2390.28	2386.04	2397.02	2397.82	2397.49	2420.91	2400.41	2413.7
	86.5	2578.32	2639.42	2585.27	2370.96	2418.2	2405.73	2400.06	2427.3	2422.12	2684.1	2681.23	2594.41	2304.14	2339.63	2359.45	2384.91	2363.36	2408.48	2390.37	2405.99	2427.99	2409.85	2412.52	2410.96	2324.06	2374.94	2379.78	2395.7	2388.98	2423.09	2433.97	2408.42	2439.06	2406.14	2416.85	2442.57	2378.09	2383.87	2388.89	2374.95	2389.73	2385.93	2396.83	2396.63	2397.1	2421.28	2400.73	2413.62
	87	2539.17	2587.47	2545.72	2370.88	2417.36	2405.6	2400.25	2426.86	2421.7	2622.54	2628.88	2558.1	2303.6	2338.84	2358.62	2384.02	2362.57	2408.91	2390.07	2406.27	2427.4	2410.05	2411.5	2410.49	2323.37	2374.12	2378.58	2394.79	2389.58	2422.3	2434.67	2408.16	2438.4	2406.56	2417.2	2442.66	2377.26	2382.96	2387.92	2374.71	2388.99	2385.53	2396.63	2395.58	2396.5	2421.17	2401.01	2413.07
	87.5	2497.82	2532.56	2503.48	2371.02	2416.79	2405.6	2400.69	2426.75	2421.46	2558.28	2572.44	2517.15	2302.89	2337.91	2357.84	2383.4	2361.84	2409.06	2389.41	2406.09	2426.79	2409.73	2410.17	2410.07	2322.66	2373.43	2377.58	2393.62	2389.84	2421.3	2435.1	2407.15	2437.65	2406.39	2417.23	2443.1	2376.64	2382.04	2386.66	2374.45	2388.3	2385.21	2396.58	2394.87	2395.89	2420.94	2401.18	2412.94
	88	2461.67	2483.78	2463.93	2371.12	2416.06	2405.77	2400.8	2426.24	2420.9	2503.06	2521.14	2478.3	2302.22	2336.83	2357.06	2382.67	2361.2	2408.84	2388.38	2405.53	2426.11	2409.19	2408.8	2409.6	2321.67	2372.75	2376.7	2392.64	2389.72	2420.42	2435.24	2406.4	2436.76	2405.69	2417.05	2443.25	2375.93	2380.93	2385.5	2374.07	2387.61	2384.99	2396.34	2394.26	2394.88	2420.55	2400.95	2412.68
	88.5	2434.42	2447.33	2433.93	2370.51	2415.35	2405.49	2400.35	2425.38	2420.12	2462.01	2482.03	2447.08	2301.43	2335.74	2355.98	2381.77	2360.61	2408.69	2387.3	2404.71	2425.65	2408.68	2408.09	2409.51	2320.84	2372.16	2376.11	2391.87	2389.44	2420.02	2434.95	2405.74	2435.82	2405.15	2416.99	2443.26	2375.24	2379.58	2384.32	2373.31	2387.14	2384.48	2395.74	2393.89	2393.92	2419.8	2400.54	2412.08
	89	2415.8	2422.96	2413.22	2369.68	2414.49	2404.86	2399.52	2424.39	2419.36	2435.2	2455.55	2424.89	2300.69	2334.53	2355.06	2380.98	2360.16	2407.89	2386.23	2403.53	2424.93	2408.1	2407.39	2409.39	2319.79	2371.36	2375.33	2391.08	2388.8	2419.29	2434.12	2404.88	2435.05	2404.56	2416.63	2442.95	2374.47	2378.53	2383.11	2372.64	2386.51	2383.96	2395.13	2393.68	2393.04	2418.82	2399.79	2411.15
	89.5	2405.66	2409.96	2401.48	2368.84	2413.79	2404.23	2398.54	2423.46	2418.41	2421.61	2440.96	2411.32	2299.58	2333.41	2354.33	2380.37	2359.86	2407.05	2385.54	2402.33	2423.95	2407.3	2406.85	2408.52	2318.8	2370.14	2374.62	2390.23	2387.7	2418.74	2432.9	2404.34	2434.27	2403.98	2416.12	2442.4	2373.7	2377.52	2382.3	2371.95	2385.93	2383.62	2394.35	2393.48	2392.19	2417.85	2398.86	2410.3
	90	2401.57	2405.02	2396.18	2367.57	2412.8	2403.21	2397.48	2422.12	2417.21	2417.02	2435.08	2404.79	2298.84	2332.64	2353.56	2379.45	2359.54	2406.19	2384.94	2401.49	2422.88	2406.61	2406.33	2407.6	2318	2368.83	2374	2389.59	2386.63	2418.19	2431.68	2404.39	2433.79	2403.71	2415.7	2441.66	2372.51	2376.56	2382.06	2371.06	2385.25	2382.99	2393.24	2392.73	2390.84	2416.83	2397.93	2409.24
	90.5	2399.64	2404.21	2394.45	2366.12	2411.95	2401.91	2396.53	2421.02	2415.99	2415.62	2433.27	2402.02	2297.91	2332.11	2352.96	2378.46	2359.24	2405.4	2384.62	2400.76	2421.67	2405.79	2405.5	2406.73	2317.32	2367.78	2373.33	2388.85	2385.52	2417.66	2430.31	2404.19	2433.2	2403.32	2415.22	2441.02	2371.36	2375.83	2381.62	2370	2384.81	2382.41	2392.03	2392.08	2389.86	2415.97	2397.04	2408.55
	91	2398.16	2403.51	2392.92	2365.14	2411	2400.84	2395.77	2420.49	2415.16	2414.87	2431.74	2399.92	2297.09	2331.58	2352.82	2377.58	2359.06	2404.31	2384.36	2400.24	2420.3	2405.01	2404.22	2405.28	2316.49	2366.67	2372.63	2387.97	2384.45	2416.77	2429.17	2403.97	2432.63	2402.52	2414.25	2440.12	2370.09	2375.51	2381.15	2369.27	2384.07	2381.81	2391.27	2391.19	2389.1	2415.32	2396.26	2408.12
	91.5	2396.68	2402.77	2391.73	2364.12	2410.03	2399.97	2395.25	2420.01	2414.36	2413.97	2429.67	2397.65	2296.04	2331.07	2352.33	2376.56	2358.68	2403.5	2383.87	2399.93	2419.02	2403.97	2403.48	2404	2315.83	2365.72	2372.22	2387.28	2383.66	2416.21	2428.07	2403.89	2431.73	2401.71	2413.55	2439.56	2369.02	2374.59	2380.35	2368.6	2383.44	2381.14	2390.32	2389.95	2388.21	2414.73	2395.51	2407.88
	92	2395.54	2401.76	2390.49	2363.09	2408.92	2399.15	2394.67	2419.35	2413.68	2412.66	2427.05	2395	2295.29	2330.59	2351.57	2375.25	2358.04	2402.69	2382.81	2399.59	2418.12	2403.23	2402.61	2403.12	2314.82	2364.93	2371.57	2386.65	2383.02	2415.5	2427.11	2403.49	2430.57	2400.55	2412.72	2438.97	2368.18	2373.74	2379.47	2367.96	2382.72	2380.61	2389.59	2388.94	2387.51	2414.26	2394.89	2407.87
	92.5	2394.63	2401.04	2389.54	2362.48	2407.98	2398.49	2394.06	2418.89	2413.06	2411.99	2424.04	2392.79	2294.19	2330.03	2350.81	2374.11	2357.32	2401.85	2381.66	2399.09	2417.35	2402.37	2401.63	2402.06	2313.36	2364.21	2370.98	2385.81	2382.48	2414.69	2425.99	2402.79	2429.09	2399.28	2411.83	2438.09	2367.91	2372.97	2378.1	2367.51	2382.05	2380.1	2389.06	2388.43	2387.18	2413.91	2394.46	2408.07
	93	2393.68	2399.96	2388.95	2362.07	2406.6	2397.89	2393.31	2418.2	2412.46	2411.28	2420.48	2390.68	2293.38	2329.45	2349.9	2373.08	2356.34	2400.92	2380.21	2398.34	2416.2	2401.46	2400.65	2400.76	2311.72	2363.14	2370.4	2384.88	2382.12	2413.79	2425.28	2402.38	2427.99	2398.54	2411.17	2437.33	2367.91	2372.03	2376.76	2367.28	2381.08	2379.22	2388.57	2387.93	2386.21	2413.48	2393.96	2407.95
	93.5	2392.62	2399.17	2388.18	2361.51	2405.61	2397.01	2392.25	2417.02	2411.15	2410.16	2416.12	2388.69	2292.6	2328.81	2349.06	2371.6	2355.15	2400.07	2378.57	2397.07	2414.84	2400.5	2399.36	2399.55	2310.05	2362.34	2369.88	2383.81	2381.47	2412.76	2424.76	2401.81	2426.75	2397.61	2410.63	2436.69	2368.3	2371.13	2375.53	2366.78	2380.23	2378.92	2388.02	2388.03	2384.99	2412.99	2393.33	2408.03
	94	2390.99	2399.05	2387.41	2360.85	2403.58	2395.34	2390.4	2415.36	2409.52	2408.97	2411.4	2386.61	2292.04	2328.39	2348.63	2370.11	2354.62	2398.9	2377.39	2395.65	2412.91	2399.42	2397.66	2397.92	2308.59	2361.82	2369.43	2382.38	2380.67	2411.21	2425.23	2401.54	2426.01	2397.06	2410.34	2436.39	2368.23	2370.09	2374.22	2366.37	2378.78	2378.48	2387.58	2388.11	2383.55	2412.67	2392.51	2407.68
	94.5	2389.2	2399	2386.65	2360.34	2401.66	2393.72	2388.63	2413.62	2407.71	2408.04	2406.44	2384.85	2291.51	2327.96	2348.29	2368.69	2353.9	2397.69	2376.26	2393.97	2410.5	2398.13	2395.73	2396.04	2307.1	2361.21	2369.13	2380.87	2379.81	2409.68	2425.82	2401.39	2425.44	2396.75	2410.18	2436.06	2368.39	2369.08	2372.9	2366.02	2377.4	2377.92	2387.09	2388.28	2381.7	2412.3	2391.65	2407.3
	95	2385.57	2400.2	2385.93	2358.93	2397.3	2390.1	2385.14	2411.09	2405.2	2406.29	2400.84	2382.38	2291.12	2327.96	2348.42	2366.85	2354.97	2395.8	2376.27	2392.3	2407.22	2396.44	2393.88	2393.96	2306.65	2361.67	2369.18	2379.04	2378.8	2407.39	2428.48	2401.97	2425.52	2397.06	2410.78	2437.32	2367	2366.95	2370.98	2365.77	2374.81	2377.33	2386.59	2387.66	2379.68	2412.28	2390.08	2405.8
[truncated: 48 more columns]

## Sheet: Run Information
File Name	admin_2023-03-21 15-36-23_CT021916.pcrd
Created By User	admin
Notes
ID
Run Started	03/21/2023 07:36:33 UTC
Run Ended	03/21/2023 08:42:22 UTC
Sample Vol	20
Lid Temp	105
Protocol File Name	PrimePCR.prcl
Plate Setup File Name	Default_PrimePCR_96_runfile.pltd
Base Serial Number	CT021916
Optical Head Serial Number	785BR14977
CFX Manager Version	3.1.1517.0823.
