# Supplementary material for: Characterizing adipocytokine-related signatures for prognosis prediction in prostate cancer
Source: Front Cell Dev Biol. 2024 Oct 25;12:1475980. doi: 10.3389/fcell.2024.1475980 (PMC11544632; doi:10.3389/fcell.2024.1475980)
Supplement: Supplementary file 10 [file DataSheet2.zip › PCR data processing/First board/admin_2023-03-21 15-36-23_CT021916 - Melt Curve Summary.xlsx]

## Sheet: 0
	Well	Fluor	Target	Content	Sample	Melt Temp
	A01	SYBR		Unkn		87
	A02	SYBR		Unkn		87
	A03	SYBR		Unkn		87.5
	A04	SYBR		Unkn		None
	A05	SYBR		Unkn		None
	A06	SYBR		Unkn		76.5
	A07	SYBR		Unkn		82.5
	A08	SYBR		Unkn		None
	A09	SYBR		Unkn		82.5
	A10	SYBR		Unkn		87
	A11	SYBR		Unkn		87
	A12	SYBR		Unkn		87.5
	B01	SYBR		Unkn		76.5
	B02	SYBR		Unkn		76.5
	B03	SYBR		Unkn		76.5
	B04	SYBR		Unkn		None
	B05	SYBR		Unkn		76.5
	B06	SYBR		Unkn		None
	B07	SYBR		Unkn		76.5
	B08	SYBR		Unkn		76.5
	B09	SYBR		Unkn		76.5
	B10	SYBR		Unkn		76.5
	B11	SYBR		Unkn		76.5
	B12	SYBR		Unkn		76.5
	C01	SYBR		Unkn		81.5
	C02	SYBR		Unkn		81.5
	C03	SYBR		Unkn		81.5
	C04	SYBR		Unkn		81.5
	C05	SYBR		Unkn		82
	C06	SYBR		Unkn		81.5
	C07	SYBR		Unkn		82
	C08	SYBR		Unkn		82
	C09	SYBR		Unkn		81.5
	C10	SYBR		Unkn		82
	C11	SYBR		Unkn		82
	C12	SYBR		Unkn		82
	D01	SYBR		Unkn		80
	D02	SYBR		Unkn		80
	D03	SYBR		Unkn		80
	D04	SYBR		Unkn		None
	D05	SYBR		Unkn		None
	D06	SYBR		Unkn		None
	D07	SYBR		Unkn		80
	D08	SYBR		Unkn		80.5
	D09	SYBR		Unkn		80.5
	D10	SYBR		Unkn		80.5
	D11	SYBR		Unkn		80.5
	D12	SYBR		Unkn		80.5
	E01	SYBR		Unkn		None
	E02	SYBR		Unkn		74.5
	E03	SYBR		Unkn		None
	E04	SYBR		Unkn		None
	E05	SYBR		Unkn		None
	E06	SYBR		Unkn		None
	E07	SYBR		Unkn		80.5
	E08	SYBR		Unkn		80.5
	E09	SYBR		Unkn		None
	E10	SYBR		Unkn		80.5
	E11	SYBR		Unkn		80.5
	E12	SYBR		Unkn		80.5
	F01	SYBR		Unkn		84.5
	F02	SYBR		Unkn		84.5
	F03	SYBR		Unkn		84.5
	F04	SYBR		Unkn		71.5
	F05	SYBR		Unkn		None
	F06	SYBR		Unkn		None
	F07	SYBR		Unkn		83
	F08	SYBR		Unkn		83
	F09	SYBR		Unkn		77
	F10	SYBR		Unkn		84.5
	F11	SYBR		Unkn		84.5
	F12	SYBR		Unkn		83.5
	G01	SYBR		Unkn		None
	G02	SYBR		Unkn		None
	G03	SYBR		Unkn		None
	G04	SYBR		Unkn		None
	G05	SYBR		Unkn		None
	G06	SYBR		Unkn		None
	G07	SYBR		Unkn		None
	G08	SYBR		Unkn		None
	G09	SYBR		Unkn		None
	G10	SYBR		Unkn		None
	G11	SYBR		Unkn		None
	G12	SYBR		Unkn		None
	H01	SYBR		Unkn		None
	H02	SYBR		Unkn		None
	H03	SYBR		Unkn		None
	H04	SYBR		Unkn		None
	H05	SYBR		Unkn		None
	H06	SYBR		Unkn		None
	H07	SYBR		Unkn		None
	H08	SYBR		Unkn		None
	H09	SYBR		Unkn		None
	H10	SYBR		Unkn		None
	H11	SYBR		Unkn		None
	H12	SYBR		Unkn		None

## Sheet: Run Information
File Name	admin_2023-03-21 15-36-23_CT021916.pcrd
Created By User	admin
Notes
ID
Run Started	03/21/2023 07:36:33 UTC
Run Ended	03/21/2023 08:42:22 UTC
Sample Vol	20
Lid Temp	105
Protocol File Name	PrimePCR.prcl
Plate Setup File Name	Default_PrimePCR_96_runfile.pltd
Base Serial Number	CT021916
Optical Head Serial Number	785BR14977
CFX Manager Version	3.1.1517.0823.
