# Supplementary material for: Characterizing adipocytokine-related signatures for prognosis prediction in prostate cancer
Source: Front Cell Dev Biol. 2024 Oct 25;12:1475980. doi: 10.3389/fcell.2024.1475980 (PMC11544632; doi:10.3389/fcell.2024.1475980)
Supplement: Supplementary file 10 [file DataSheet2.zip › PCR data processing/First board/admin_2023-03-21 15-36-23_CT021916 - Quantification Amplification Results.xlsx]

## Sheet: SYBR
	Cycle	A1	A2	A3	A4	A5	A6	A7	A8	A9	A10	A11	A12	B1	B2	B3	B4	B5	B6	B7	B8	B9	B10	B11	B12	C1	C2	C3	C4	C5	C6	C7	C8	C9	C10	C11	C12	D1	D2	D3	D4	D5	D6	D7	D8	D9	D10	D11	D12
	1	-13.2336	-17.1119	-17.7865	-9.23495	-13.9447	-10.4327	-17.696	-15.4945	-12.9763	-18.7425	-16.7885	-23.4214	2.34923	-6.19081	-2.1599	-8.28277	1.98709	-0.988184	-7.34873	-5.0429	-10.1128	-16.5691	-16.8418	-24.5459	-7.23406	-8.06353	-12.9259	-15.2057	-0.748484	-4.41284	0.119821	1.49078	-4.71413	-17.0836	-12.3437	-19.7682	-27.61	-13.4843	-15.2082	-9.32489	-7.05039	-3.50883	-8.2262	-4.52075	-3.59346	-16.3153	-15.8064	-15.6569
	2	-0.118651	-9.86489	-8.7685	-1.42572	-1.9291	-2.49822	-8.49343	-1.96386	-6.52068	-8.41528	-12.0342	-10.4007	5.26281	-3.30884	-3.79042	-5.70038	0.304431	0.484553	1.83649	-2.73509	-2.19562	-5.92854	-3.44846	-8.78186	-4.92072	-1.04238	-1.52248	-9.82246	0.560318	-2.4877	6.80772	6.00869	3.014	-6.59442	-0.642539	-5.13791	-19.9683	-1.55914	-3.87432	-1.09345	4.40425	0.0240286	-3.97417	0.713778	-3.52808	-9.23258	-6.74255	-5.65623
	3	-1.25385	-4.59038	-6.40385	-2.33383	-2.2195	-1.47738	-2.61711	-0.553376	-0.972934	0.0569659	-5.13853	-8.54167	-0.92046	-0.597141	-0.255209	-1.85554	8.36178	2.0358	1.8968	1.08371	-1.10187	-1.03304	2.55737	-3.52136	1.28319	-3.25128	-1.01722	-5.05706	1.1842	-0.0367182	1.30964	6.67571	3.13188	-4.21716	-2.11474	-0.878151	-13.9175	-2.75411	-1.02123	-1.71008	1.14944	-1.08424	3.24839	-3.18954	-0.0572818	-4.68675	-6.8931	-5.88315
	4	1.462	0.906306	-2.81578	0.123505	0.237957	-1.98295	-3.58979	-2.67913	0.25075	-2.32868	1.19127	-0.635964	2.39968	2.52064	-0.0996347	-0.692503	5.44222	0.260591	-1.64399	-4.12949	-2.29505	2.32459	0.214398	1.6869	1.4535	1.10046	-2.05007	0.534928	1.76854	5.29333	4.28979	2.01841	2.60384	4.52268	0.870704	3.10302	-2.18984	-0.346824	-3.72905	2.15534	3.61159	2.64443	-0.913776	1.76736	-0.018803	0.357828	2.6034	-0.641917
	5	-0.987352	-0.48347	0.575523	3.93556	0.395894	0.365023	-5.66536	2.18857	-0.93141	-5.20012	0.832437	3.52532	0.146046	1.56519	2.96363	3.28383	4.44275	1.85114	2.92672	0.754009	1.82247	4.17054	0.0557083	0.0853037	-2.45016	4.26906	-2.8331	-0.627604	1.56462	-1.91689	3.9453	0.1215	1.65613	-2.93102	1.38421	0.829472	-0.213821	1.86345	-5.23922	4.69296	1.60513	0.959346	3.16727	-0.556859	1.29539	3.68122	1.96653	-0.145126
	6	1.22949	2.52903	1.48282	-0.889729	4.54928	0.0309477	3.10202	0.392135	-2.37581	3.47018	4.45416	3.65012	2.62545	-0.969105	1.92408	-3.69113	-2.0781	-0.962613	0.121824	1.37881	-2.48661	0.718988	-2.05088	0.942024	-0.215386	2.8236	1.16861	7.47668	2.01776	1.57216	4.27079	5.11352	0.904714	3.36366	-0.0609166	-2.12804	-1.93281	0.143096	3.55648	1.42089	1.89896	0.337678	0.726889	-0.00346707	8.49849	2.46836	0.565944	4.71516
	7	-1.35286	2.59678	0.101725	-2.28372	0.524845	0.918098	-2.27347	-1.22214	-1.03432	1.45308	-1.08588	2.20971	5.18337	1.95184	-0.943355	-0.109496	1.32422	-2.88271	2.22069	3.25093	3.91798	0.119185	0.917272	6.95153	0.703232	3.59963	-1.36258	1.04004	4.04775	1.93281	3.4245	-2.58094	1.57354	-0.989063	2.62183	-1.4716	1.88246	3.08869	1.29501	1.05327	1.312	5.1315	-4.56531	-0.673313	1.53165	1.59765	5.48768	2.79205
	8	-2.34293	2.20554	2.76907	0.962191	-0.579721	2.50432	5.40315	0.977636	2.13385	1.31582	-2.58894	4.1087	-2.65628	3.47961	0.501794	0.868926	-1.60801	-1.42341	-1.46544	2.13935	1.75189	-5.40925	-2.20032	-0.815644	0.150616	1.31195	3.42744	2.32169	1.60959	1.93811	1.73896	1.28008	-2.35893	1.54723	-5.54104	-1.94563	8.40565	3.89304	3.01831	-1.66634	1.86851	1.31462	-0.484784	3.90238	0.965029	6.9318	1.8663	6.89012
	9	0.438597	0.592096	4.05739	0.909988	-0.592764	0.73706	1.97267	0.192736	4.75106	4.74041	5.31928	1.85396	-0.62395	-0.827397	0.0930161	-2.01615	-0.0178884	0.534706	1.7645	-2.5862	-0.465395	0.98536	1.09767	-2.61286	3.70082	3.40369	2.90808	-3.33657	-1.45953	3.54862	2.48524	-0.182426	1.37397	3.29475	3.50465	4.02301	2.82293	-2.00691	-0.030431	0.477853	-3.92342	-2.36954	3.59626	0.736927	-2.64994	-1.61464	-1.64991	-3.79949
	10	1.66879	0.01544	0.98088	-1.89087	-0.344152	3.28182	-1.72033	0.16997	0.072385	-1.83828	-0.825161	4.19902	-1.49661	-2.95488	-2.35368	5.04803	-2.97647	-2.34541	-2.22387	-0.714076	3.92694	-1.6384	3.26458	-2.76986	1.28057	0.787919	2.17816	-1.63591	-1.08593	0.241603	-0.265985	2.37632	-1.95438	3.01604	1.36264	-1.38072	4.17936	1.85896	2.5336	1.17538	2.04956	1.53108	-5.11457	0.329771	0.320816	-2.52535	0.695417	-1.33272
	11	0.758024	0.991583	3.96461	2.70949	-0.331341	0.0959823	-1.35144	2.00173	-0.596347	3.08586	3.59931	-1.30142	-1.12066	-0.769023	-2.6305	2.39955	-1.59612	3.41329	-0.505433	1.31812	3.54971	2.71933	6.5094	5.09489	-1.70331	2.01159	1.55294	-0.761318	-0.986914	3.07507	-4.4757	-0.716473	1.05508	-1.4405	3.57278	0.617561	6.37929	-0.136738	1.24636	0.782926	-2.36282	-1.87747	-3.63603	-3.24326	-1.59898	0.00875765	0.624171	-0.375186
	12	2.35631	2.88698	-2.42439	3.90535	-3.74963	-0.57981	5.27417	1.97949	2.13839	-4.24159	-2.03191	-4.87136	0.820438	-2.76404	0.537136	1.80061	-4.1876	1.33591	-0.996601	1.11364	-2.07404	-1.49444	-1.43247	3.99253	1.96419	-5.63916	0.743292	1.70329	0.18942	0.228097	3.1717	-2.03438	-3.86328	-1.36282	0.418335	0.722084	4.54249	0.285894	3.60115	-2.59524	-1.7663	-0.815674	1.78527	2.4893	1.0035	-4.05516	-2.74867	-1.3514
	13	1.76036	0.86492	-1.50469	2.10378	-2.41025	-0.376093	4.22246	-3.61684	0.824201	-1.86881	-3.33891	-0.593076	-4.66722	0.223009	1.32419	-0.13937	-2.36191	5.90965	3.33623	1.71109	2.3983	1.75708	1.71959	0.0500608	-2.11245	-4.1797	-1.51228	0.789491	-1.44801	-3.6843	-0.829558	-3.31403	-2.43223	-3.65256	-1.73661	-0.291031	5.5433	-1.12034	2.6685	-3.81679	-0.198078	0.441223	-3.21815	-1.5582	-2.95422	0.712826	1.41086	5.75598
	14	-3.60886	0.473672	3.91005	-2.40588	1.25677	0.433765	2.0793	4.37943	-0.476293	3.33066	2.97825	4.99919	-0.61119	1.50101	5.62161	3.46864	-5.13608	0.506319	0.413289	-2.60741	-3.04154	0.711208	-4.89468	-0.499842	-3.00557	0.802818	1.42574	2.55652	0.319806	-3.45387	-3.2517	-3.5941	0.0903506	-3.22047	-4.08859	1.575	4.91629	0.998682	2.68249	-2.08092	1.60823	0.634943	4.95054	3.32019	-1.9291	2.31321	2.90255	-0.372325
	15	-0.721751	-0.653938	3.39657	0.432457	1.16419	-1.88524	2.18522	-2.66202	-4.19563	3.18023	3.14451	-1.90841	-2.1797	1.10945	0.0204712	-0.469174	-2.78425	-3.14867	-5.38754	0.0674495	-3.38027	-3.26572	-2.43846	-0.563147	-2.09961	-4.45519	-1.63177	-2.03833	-3.35424	-2.88318	-3.26793	-1.4024	-2.40843	0.946348	2.78749	4.9923	0.332098	-3.90273	-0.984111	-1.93533	0.36347	0.999156	1.06451	3.64967	2.21196	-3.9598	-3.40037	-3.0581
	16	2.67903	-1.15104	1.53038	-0.119783	0.190355	-0.366097	-0.456499	-2.07985	1.41943	-0.650537	-4.4331	2.36919	-1.39669	0.350571	0.991948	-3.69648	-0.195591	0.887279	3.2435	4.13503	0.987716	2.23419	1.93684	1.12164	-2.32343	-5.34795	0.0303547	3.42344	-4.18991	-0.182195	-5.99277	-4.40279	-1.04393	0.0898603	0.0145226	-0.226007	-3.73964	-2.27129	-2.11405	-2.06561	-0.683475	-2.6065	3.79134	-0.239498	-0.536427	3.84587	3.52024	3.12978
	17	-1.17799	-0.819382	-0.140481	2.03461	0.530921	-0.175306	-1.11356	1.69578	-0.421119	1.28857	0.319093	2.00686	4.7367	-1.52593	0.162618	2.52645	-0.301903	-6.16002	-3.41324	-4.63972	-2.73041	-1.113	-3.00864	-4.08233	-3.49365	0.225283	0.575104	-1.43462	-3.22385	-3.27945	-6.36417	-6.11587	-2.99053	0.758251	-2.45604	-3.06624	1.27152	-0.403773	-3.29647	1.62908	-0.0874724	-0.257617	1.58849	0.300445	-0.931618	-2.00716	-1.75829	1.49668
	18	-0.248918	-0.737129	1.30617	-1.52669	0.00594196	2.05513	1.50396	4.81688	-2.20716	0.981384	3.15478	-2.87573	1.47281	-3.58577	-3.5972	-7.72026	-2.66748	-2.11036	-3.13993	-0.925737	-0.0448372	-2.78906	-1.18285	-4.22361	4.0262	0.463354	-0.720101	-5.56769	1.31824	-2.95602	-6.45958	-0.65034	-0.993494	2.28362	2.39714	-0.475953	-4.10092	-0.716461	1.12234	4.39112	1.19325	-1.79829	-4.21557	-3.33792	-5.37438	-0.0249791	-4.26176	-2.9493
	19	1.65154	-0.853041	-1.91522	-0.804768	-1.29598	-1.61809	-3.0054	0.640095	0.396073	-3.95507	0.808731	-1.34605	-5.25049	1.85866	-2.12671	-1.20732	-4.27359	-2.4009	-1.69937	-1.66905	-3.24929	-0.693425	-1.29064	-4.37939	2.01352	-4.36126	-4.5001	-1.78892	0.798888	-7.63088	-3.71602	-5.25594	1.59441	14.3091	11.2437	7.96217	-2.04691	-0.426305	-0.179106	-0.169303	-3.57455	4.57289	-2.56734	-0.143512	-4.59856	-6.28558	-3.75673	-1.42744
	20	-0.548044	-0.587405	-0.351286	-2.31677	1.80594	-4.14659	-3.29385	-4.75835	0.858348	-4.28887	-2.74507	-4.25691	-1.36494	0.167093	-1.7462	2.75584	-0.0929157	-1.13792	-0.664371	-4.62041	-3.64042	-1.05534	-4.4077	-3.88971	2.84218	3.56699	2.39342	-1.16531	-1.82364	-5.16621	-6.22935	-3.52421	-3.73123	21.8144	20.3682	17.0326	-2.03021	-0.936105	-7.42065	-2.29693	-5.75199	-1.74086	0.01513	-2.21796	-4.74392	-1.7263	2.07438	0.56793
	21	-0.30345	-3.04261	-2.42822	-2.68534	0.766258	1.0929	-4.34503	5.30189	2.25232	-0.00942301	1.33837	1.69122	1.89083	-2.41916	-6.51805	1.04005	2.18013	2.97559	-2.78607	-3.39095	-2.87522	-1.97024	-2.00441	-0.94318	8.16607	10.981	11.7592	1.14247	-3.0142	1.2022	-3.53843	-3.6594	2.78756	38.1135	37.2089	35.6857	-4.18263	-4.14211	-1.97798	1.00362	-2.09246	-0.955902	-0.768622	0.372558	-0.353095	-1.84719	3.31631	-2.65615
	22	-4.42316	0.404011	-5.20301	-2.8576	0.515344	-2.33055	6.63091	-2.60841	-0.139707	-2.18433	-1.25744	-7.70258	-2.97925	-2.15365	1.18358	-1.7802	-2.30411	2.13358	-1.71308	0.9127	5.76406	1.58422	3.63211	1.58257	20.5477	21.9183	25.2916	-2.26994	-4.1121	-1.697	-0.992676	7.1286	9.62143	76.8507	71.2037	72.2289	-0.170517	0.367918	1.16461	-4.74098	-3.75725	1.53688	-2.6961	-2.54418	-0.893169	3.27544	-0.845372	0.744787
	23	-0.970148	-3.41851	-7.12283	0.994454	-0.733587	-0.810891	2.63602	-2.38133	-0.41477	1.56904	-0.0657458	-1.64905	-4.79824	-1.22978	-2.30113	-0.630282	-1.14766	1.59528	-1.57225	-1.69572	-4.49978	-3.93101	-4.42728	-5.64455	41.4884	45.7643	52.4301	-1.43559	-3.44771	-5.0559	8.07481	18.4182	18.6774	130.037	117.582	119.473	6.23514	2.13184	-1.0029	1.04478	-3.04242	-1.04238	-3.11078	-2.42369	1.88082	-0.657212	0.134388	2.21356
	24	-1.27801	-2.61388	1.85567	-0.387077	-1.83815	1.26071	-0.83377	-1.4433	1.30897	3.11403	-6.09283	-5.15313	0.074153	-2.59429	-1.35551	-0.098214	0.362919	4.98561	4.9558	4.60656	1.01214	3.56823	2.40589	8.00301	87.2997	100.542	96.6568	2.39687	-2.87675	-1.23805	23.5568	31.7302	38.1578	222.921	212.099	207.246	12.3778	5.23576	1.90337	-1.76679	-4.33913	-4.91096	-2.51376	-0.134887	0.00050013	-0.791025	1.98072	5.8121
	25	-0.402455	-1.82269	-1.33962	-0.638355	-1.09001	-0.414648	1.46632	-5.13348	1.29554	-2.04511	1.49969	1.91133	0.948618	1.60133	0.57548	-1.57891	1.6764	-5.32057	6.3844	4.28399	6.71915	4.7958	8.22728	6.07181	149.542	175.195	168.568	-2.67217	-5.2764	0.174574	34.5167	61.605	67.2725	320.735	315.878	309.542	27.4054	8.44527	3.09955	-3.63396	-1.43038	-1.51108	3.36751	0.0233378	-3.82527	6.98704	4.40483	9.58061
	26	0.487068	1.58498	-1.99648	-1.22911	1.42043	1.88015	-3.40957	1.62743	-3.55306	-0.143979	-2.81633	1.93177	1.36457	0.369288	0.100847	-0.060447	-4.09466	-0.73287	9.69215	20.6044	15.3595	8.53497	16.6254	15.2903	239.579	295.034	280.625	-1.19317	-0.313105	0.430161	73.1211	109.544	129.107	407.168	403.87	397.156	55.0011	22.4734	11.2114	-0.67462	0.678393	-4.11619	-0.36019	2.49657	-1.03836	18.4477	23.4334	17.2947
	27	0.704521	-3.30305	-0.395091	-3.00533	2.61464	-3.77875	0.493464	-2.78671	-3.73774	1.89948	3.17122	0.924263	4.13272	0.108658	1.44008	-0.357479	-2.37533	0.672468	22.3725	36.081	31.3592	29.4272	38.0613	37.6255	320.792	406.827	388.252	-0.307192	1.13782	5.66774	127.998	180.116	200.445	474.13	471.526	464.995	112.961	48.055	32.9146	3.13859	1.61536	0.34833	5.80935	2.33866	2.27237	34.4413	46.5095	37.8499
	28	2.60776	0.907368	0.86765	2.41069	1.11647	-2.94201	1.56045	6.36748	-1.39563	8.11223	-0.25131	7.93859	2.11643	6.56783	7.01321	3.84304	0.0306835	-4.9135	53.5364	73.1454	60.7433	64.8609	76.5633	66.6795	381.545	494.893	473.821	6.11563	1.46003	12.2599	190.832	265.838	282.704	522.446	519.806	515.858	197.255	84.6814	59.2868	0.300959	-2.70334	-3.96681	8.9709	11.7138	12.211	68.5922	90.8295	73.459
	29	11.8157	9.74239	6.71623	-0.0618945	1.07577	2.23181	-1.89745	-6.22274	-3.14377	14.2177	3.59423	3.52636	12.5214	12.2098	23.1543	0.377868	-2.07424	-3.12766	99.2903	131.74	122.831	125.256	142.813	133.592	421.647	552.282	532.07	7.4482	9.54992	17.5762	268.657	349.076	360.26	565.374	561.605	557.647	298.188	163.186	118.729	-2.30186	-1.49051	0.261855	20.7269	16.7631	11.0401	126.283	163.24	137.564
	30	21.0394	13.4008	10.5551	-4.07152	1.9569	-0.626451	-7.40482	-3.02437	-0.106056	24.8218	16.275	16.7181	32.301	33.5872	42.6219	0.317752	1.00128	-0.617092	172.309	225.829	207.675	217.833	250.814	231.133	450.838	588.875	568.883	20.4563	5.87639	36.1965	337.325	423.8	429.158	603.144	599.995	595.992	384.035	275.367	209.934	-2.52456	2.81296	-3.85598	40.9767	37.482	28.313	218.864	275.062	231.183
	31	42.4494	34.0021	20.8868	3.76259	-1.22525	-0.262677	0.719891	-0.79821	2.05187	47.3603	25.8269	27.5962	61.3078	58.2656	81.1633	0.403737	2.32871	0.802716	279.475	344.499	329.808	351.939	366.935	356.087	479.236	623.584	603.462	31.3602	11.1814	56.7231	394.509	486.626	482.943	633.596	630.073	626.84	451.168	385.475	334.803	-0.0647473	1.05723	0.0963983	72.309	68.507	46.3097	325.9	384.929	349.287
	32	76.7013	67.0127	46.3492	-0.391726	-2.9606	0.993265	-1.83039	-0.00558688	0.212304	84.6209	56.2528	48.7264	115.422	105.867	142.894	-5.96612	4.41734	-3.24621	386.785	457.547	448.97	479.254	482.608	471.34	503.03	655.891	633.711	56.0142	19.1657	90.1183	449.58	541.26	533.17	661.213	656.426	656.86	501.619	482.827	448.867	-2.35144	1.54738	-3.47001	134.714	119.066	84.7584	421.455	484.889	453.851
	33	138.072	121.057	88.0062	-3.67792	1.24526	3.32807	4.94062	-1.5527	4.09126	148.332	104.373	94.4261	185.694	200.518	251.929	-2.30564	6.84845	1.81491	485.349	555.123	555.981	588.546	575.36	565.752	522.866	687.366	663.841	82.85	37.5503	152.119	498.377	593.434	579.44	685.819	678.919	682.216	543.447	553.121	540.053	0.713997	9.70315	-0.489603	224.451	198.741	148.37	497.086	563.925	536.681
	34	232.184	207.49	153.128	-1.54938	2.13828	12.2347	13.5897	-0.431536	12.6888	238.827	168.004	150.497	276.159	322.777	367.577	1.36795	13.3021	7.55869	564.265	633.949	638.577	670.508	645.563	635.333	541.817	712.619	688.437	136.383	56.9188	226.233	544.575	639.054	621.723	709.27	699.576	703.283	580.687	603.83	604.634	2.01593	5.76342	-1.12471	335.807	299.918	234.629	554.704	625.824	598.979
	35	316.489	315.754	243.296	-3.07481	-1.53002	23.219	28.6553	1.43847	27.2553	330.957	247.165	223.762	355.175	441.777	478.895	-3.50306	18.0854	6.09863	625.316	694.117	699.925	729.02	696.95	684.332	558.327	733.42	708.84	196.557	83.1505	307.167	582.702	678.92	654.826	727.926	717.502	719.631	608.887	645.901	651.243	-0.0475649	16.9549	2.15788	438.61	395.53	321.51	600.175	676.348	648.612
	36	389.385	405.063	323.435	0.801603	-4.25195	42.5503	56.0241	7.042	54.5856	419.039	323.522	294.811	413.373	543.259	566.355	3.03625	39.577	14.643	671.374	741.859	746.191	772.844	736.175	723.088	573.036	750.321	724.735	255.744	126.432	391.378	617.95	710.978	683.688	744.694	731.565	733.623	634.923	680.217	688.674	0.439737	30.5651	0.41935	527.294	481.337	404.909	641.462	717.973	690.048
	37	448.981	474.079	385.104	2.43164	0.138789	90.263	104.939	7.6647	93.6682	497.884	394.322	361.298	451.231	615.141	625.701	1.11023	68.6811	17.8382	709.675	776.368	780.775	806.063	765.302	752.352	583.232	765.514	739.516	313.406	187.008	467.321	646.932	739.714	708.304	757.987	743.914	746.619	654.811	710.611	721.056	1.07243	61.685	2.28289	595.156	548.235	473.62	674.634	750.217	723.5
	38	505.843	524.311	432.751	2.04963	-0.664578	159.454	179	30.6062	169.097	568.504	455.337	422.514	477.95	661.53	667.823	1.9174	115.136	32.4544	737.214	802.38	808.107	831.4	786.797	775.148	593.064	779.707	752.536	367.62	252.702	534.719	672.006	766.755	731.048	769.413	754.054	757.157	673.297	733.516	746.082	-0.885723	111.787	-0.298362	651.222	605.358	533.418	703.069	775.129	751.098
	39	555.743	573.1	474.825	4.21771	1.71437	261.659	283.716	57.4667	270.261	635.461	511.336	478.996	498.68	696.75	698.271	1.55529	197.109	58.9559	759.324	822.052	829.739	850.988	804.804	793.343	600.443	794.543	764.184	418.621	321.055	594.418	695.063	790.334	750.247	780.064	765.737	765.963	688.785	754.493	770.66	1.67871	191.032	6.02016	697.561	650.851	580.781	723.481	798.249	774.02
	40	596.721	621.784	519.764	0.181712	0.464917	368.745	389.09	105.636	375.64	699.464	565.069	533.092	515.619	728.447	725.594	-0.107576	306.189	101.678	777.872	839.782	850.634	865.905	821.028	809.777	606.525	809.994	774.908	466.95	392.165	651.002	718.143	812.125	768.53	789.834	778.419	774.635	704.852	773.337	795.177	2.37675	294.898	4.17675	739.763	692.663	621.891	741.496	822.552	795.338
[truncated: 48 more columns]

## Sheet: Run Information
File Name	admin_2023-03-21 15-36-23_CT021916.pcrd
Created By User	admin
Notes
ID
Run Started	03/21/2023 07:36:33 UTC
Run Ended	03/21/2023 08:42:22 UTC
Sample Vol	20
Lid Temp	105
Protocol File Name	PrimePCR.prcl
Plate Setup File Name	Default_PrimePCR_96_runfile.pltd
Base Serial Number	CT021916
Optical Head Serial Number	785BR14977
CFX Manager Version	3.1.1517.0823.
