# Supplementary material for: Characterizing adipocytokine-related signatures for prognosis prediction in prostate cancer
Source: Front Cell Dev Biol. 2024 Oct 25;12:1475980. doi: 10.3389/fcell.2024.1475980 (PMC11544632; doi:10.3389/fcell.2024.1475980)
Supplement: Supplementary file 10 [file DataSheet2.zip › PCR data processing/First board/admin_2023-03-21 15-36-23_CT021916 - Quantification Cq Results.xlsx]

## Sheet: 0
	Well	Fluor	Target	Content	Sample	Biological Set Name	Cq	Cq Mean	Cq Std. Dev	Starting Quantity (SQ)	Log Starting Quantity	SQ Mean	SQ Std. Dev	Set Point	Well Note
	A01	SYBR		Unkn			30.9365	30.9365	0				0	60
	A02	SYBR		Unkn			30.1391	30.1391	0				0	60
	A03	SYBR		Unkn			30.6764	30.6764	0				0	60
	A04	SYBR		Unkn			30.3841	30.3841	0			0	0	60
	A05	SYBR		Unkn			30.8074	30.8074	0			0	0	60
	A06	SYBR		Unkn			32.6702	32.6702	0				0	60
	A07	SYBR		Unkn			31.3783	31.3783	0				0	60
	A08	SYBR		Unkn			31.3542	31.3542	0				0	60
	A09	SYBR		Unkn			31.5103	31.5103	0				0	60
	A10	SYBR		Unkn			32.7291	32.7291	0				0	60
	A11	SYBR		Unkn			33.3798	33.3798	0				0	60
	A12	SYBR		Unkn			32.5646	32.5646	0				0	60
	B01	SYBR		Unkn			31.2443	31.2443	0				0	60
	B02	SYBR		Unkn			31.3416	31.3416	0				0	60
	B03	SYBR		Unkn			31.8278	31.8278	0				0	60
	B04	SYBR		Unkn			31.9012	31.9012	0			0	0	60
	B05	SYBR		Unkn			32.1259	32.1259	0				0	60
	B06	SYBR		Unkn			32.3645	32.3645	0				0	60
	B07	SYBR		Unkn			30.4588	30.4588	0				0	60
	B08	SYBR		Unkn			30.0236	30.0236	0				0	60
	B09	SYBR		Unkn			31.222	31.222	0				0	60
	B10	SYBR		Unkn			32.1601	32.1601	0				0	60
	B11	SYBR		Unkn			32.9471	32.9471	0				0	60
	B12	SYBR		Unkn			33.1173	33.1173	0				0	60
	C01	SYBR		Unkn			26.7212	26.7212	0				0	60
	C02	SYBR		Unkn			25.5251	25.5251	0				0	60
	C03	SYBR		Unkn			25.4996	25.4996	0				0	60
	C04	SYBR		Unkn			26.6899	26.6899	0				0	60
	C05	SYBR		Unkn			26.6713	26.6713	0				0	60
	C06	SYBR		Unkn			25.5332	25.5332	0				0	60
	C07	SYBR		Unkn			26.0256	26.0256	0				0	60
	C08	SYBR		Unkn			25.2696	25.2696	0				0	60
	C09	SYBR		Unkn			25.1173	25.1173	0				0	60
	C10	SYBR		Unkn			27.94	27.94	0				0	60
	C11	SYBR		Unkn			27.0717	27.0717	0				0	60
	C12	SYBR		Unkn			28.0487	28.0487	0				0	60
	D01	SYBR		Unkn			28.3369	28.3369	0				0	60
	D02	SYBR		Unkn			28.7228	28.7228	0				0	60
	D03	SYBR		Unkn			28.2564	28.2564	0				0	60
	D04	SYBR		Unkn			28.0118	28.0118	0			0	0	60
	D05	SYBR		Unkn			29.1477	29.1477	0				0	60
	D06	SYBR		Unkn			28.1767	28.1767	0			0	0	60
	D07	SYBR		Unkn			29.0356	29.0356	0				0	60
	D08	SYBR		Unkn			29.1191	29.1191	0				0	60
	D09	SYBR		Unkn			30.7339	30.7339	0				0	60
	D10	SYBR		Unkn			31.1029	31.1029	0				0	60
	D11	SYBR		Unkn			31.6322	31.6322	0				0	60
	D12	SYBR		Unkn			29.0167	29.0167	0				0	60
	E01	SYBR		Unkn			32.1091	32.1091	0			0	0	60
	E02	SYBR		Unkn			32.1938	32.1938	0				0	60
	E03	SYBR		Unkn			32.8707	32.8707	0			0	0	60
	E04	SYBR		Unkn			32.0417	32.0417	0			0	0	60
	E05	SYBR		Unkn			33.3098	33.3098	0			0	0	60
	E06	SYBR		Unkn			33.1811	33.1811	0			0	0	60
	E07	SYBR		Unkn			32.9502	32.9502	0				0	60
	E08	SYBR		Unkn			32.7241	32.7241	0				0	60
	E09	SYBR		Unkn			32.4748	32.4748	0			0	0	60
	E10	SYBR		Unkn			33.561	33.561	0				0	60
	E11	SYBR		Unkn			33.6683	33.6683	0				0	60
	E12	SYBR		Unkn			33.3935	33.3935	0				0	60
	F01	SYBR		Unkn			18.2487	18.2487	0				0	60
	F02	SYBR		Unkn			18.1461	18.1461	0				0	60
	F03	SYBR		Unkn			18.2308	18.2308	0				0	60
	F04	SYBR		Unkn			18.2084	18.2084	0				0	60
	F05	SYBR		Unkn			18.6588	18.6588	0				0	60
	F06	SYBR		Unkn			18.8817	18.8817	0				0	60
	F07	SYBR		Unkn			17.0328	17.0328	0				0	60
	F08	SYBR		Unkn			18.9703	18.9703	0				0	60
	F09	SYBR		Unkn			18.877	18.877	0				0	60
	F10	SYBR		Unkn			17.4161	17.4161	0				0	60
	F11	SYBR		Unkn			17.5681	17.5681	0				0	60
	F12	SYBR		Unkn			26.7531	26.7531	0				0	60
	G01	SYBR		Unkn			32.3339	32.3339	0			0	0	60
	G02	SYBR		Unkn			32.159	32.159	0			0	0	60
	G03	SYBR		Unkn			32.5576	32.5576	0				0	60
	G04	SYBR		Unkn			30.0352	30.0352	0			0	0	60
	G05	SYBR		Unkn			30.9629	30.9629	0			0	0	60
	G06	SYBR		Unkn			31.3438	31.3438	0			0	0	60
	G07	SYBR		Unkn			26.3438	26.3438	0			0	0	60
	G08	SYBR		Unkn			24.5167	24.5167	0			0	0	60
	G09	SYBR		Unkn			24.4323	24.4323	0			0	0	60
	G10	SYBR		Unkn			30.3526	30.3526	0			0	0	60
	G11	SYBR		Unkn			29.8063	29.8063	0			0	0	60
	G12	SYBR		Unkn			29.447	29.447	0			0	0	60
	H01	SYBR		Unkn			32.2974	32.2974	0			0	0	60
	H02	SYBR		Unkn			32.0104	32.0104	0			0	0	60
	H03	SYBR		Unkn			32.0637	32.0637	0			0	0	60
	H04	SYBR		Unkn			17.491	17.491	0			0	0	60
	H05	SYBR		Unkn			17.7266	17.7266	0			0	0	60
	H06	SYBR		Unkn			17.5776	17.5776	0			0	0	60
	H07	SYBR		Unkn				0	0			0	0	60
	H08	SYBR		Unkn				0	0			0	0	60
	H09	SYBR		Unkn				0	0			0	0	60
	H10	SYBR		Unkn				0	0			0	0	60
	H11	SYBR		Unkn				0	0			0	0	60
	H12	SYBR		Unkn				0	0			0	0	60

## Sheet: Run Information
File Name	admin_2023-03-21 15-36-23_CT021916.pcrd
Created By User	admin
Notes
ID
Run Started	03/21/2023 07:36:33 UTC
Run Ended	03/21/2023 08:42:22 UTC
Sample Vol	20
Lid Temp	105
Protocol File Name	PrimePCR.prcl
Plate Setup File Name	Default_PrimePCR_96_runfile.pltd
Base Serial Number	CT021916
Optical Head Serial Number	785BR14977
CFX Manager Version	3.1.1517.0823.
