# Supplementary material for: Characterizing adipocytokine-related signatures for prognosis prediction in prostate cancer
Source: Front Cell Dev Biol. 2024 Oct 25;12:1475980. doi: 10.3389/fcell.2024.1475980 (PMC11544632; doi:10.3389/fcell.2024.1475980)
Supplement: Supplementary file 10 [file DataSheet2.zip › PCR data processing/First board/admin_2023-03-21 15-36-23_CT021916 - Quantification Plate View Results.xlsx]

## Sheet: SYBR
		1	2	3	4	5	6	7	8	9	10	11	12
A	Content	Unkn	Unkn	Unkn	Unkn	Unkn	Unkn	Unkn	Unkn	Unkn	Unkn	Unkn	Unkn
A	Sample
A	Cq	30.9365	30.1391	30.6764	30.3841	30.8074	32.6702	31.3783	31.3542	31.5103	32.7291	33.3798	32.5646
A	copy number
B	Content	Unkn	Unkn	Unkn	Unkn	Unkn	Unkn	Unkn	Unkn	Unkn	Unkn	Unkn	Unkn
B	Sample
B	Cq	31.2443	31.3416	31.8278	31.9012	32.1259	32.3645	30.4588	30.0236	31.222	32.1601	32.9471	33.1173
B	copy number
C	Content	Unkn	Unkn	Unkn	Unkn	Unkn	Unkn	Unkn	Unkn	Unkn	Unkn	Unkn	Unkn
C	Sample
C	Cq	26.7212	25.5251	25.4996	26.6899	26.6713	25.5332	26.0256	25.2696	25.1173	27.94	27.0717	28.0487
C	copy number
D	Content	Unkn	Unkn	Unkn	Unkn	Unkn	Unkn	Unkn	Unkn	Unkn	Unkn	Unkn	Unkn
D	Sample
D	Cq	28.3369	28.7228	28.2564	28.0118	29.1477	28.1767	29.0356	29.1191	30.7339	31.1029	31.6322	29.0167
D	copy number
E	Content	Unkn	Unkn	Unkn	Unkn	Unkn	Unkn	Unkn	Unkn	Unkn	Unkn	Unkn	Unkn
E	Sample
E	Cq	32.1091	32.1938	32.8707	32.0417	33.3098	33.1811	32.9502	32.7241	32.4748	33.561	33.6683	33.3935
E	copy number
F	Content	Unkn	Unkn	Unkn	Unkn	Unkn	Unkn	Unkn	Unkn	Unkn	Unkn	Unkn	Unkn
F	Sample
F	Cq	18.2487	18.1461	18.2308	18.2084	18.6588	18.8817	17.0328	18.9703	18.877	17.4161	17.5681	26.7531
F	copy number
G	Content	Unkn	Unkn	Unkn	Unkn	Unkn	Unkn	Unkn	Unkn	Unkn	Unkn	Unkn	Unkn
G	Sample
G	Cq	32.3339	32.159	32.5576	30.0352	30.9629	31.3438	26.3438	24.5167	24.4323	30.3526	29.8063	29.447
G	copy number
H	Content	Unkn	Unkn	Unkn	Unkn	Unkn	Unkn	Unkn	Unkn	Unkn	Unkn	Unkn	Unkn
H	Sample
H	Cq	32.2974	32.0104	32.0637	17.491	17.7266	17.5776
H	copy number

## Sheet: Run Information
File Name	admin_2023-03-21 15-36-23_CT021916.pcrd
Created By User	admin
Notes
ID
Run Started	03/21/2023 07:36:33 UTC
Run Ended	03/21/2023 08:42:22 UTC
Sample Vol	20
Lid Temp	105
Protocol File Name	PrimePCR.prcl
Plate Setup File Name	Default_PrimePCR_96_runfile.pltd
Base Serial Number	CT021916
Optical Head Serial Number	785BR14977
CFX Manager Version	3.1.1517.0823.
