# Supplementary material for: Characterizing adipocytokine-related signatures for prognosis prediction in prostate cancer
Source: Front Cell Dev Biol. 2024 Oct 25;12:1475980. doi: 10.3389/fcell.2024.1475980 (PMC11544632; doi:10.3389/fcell.2024.1475980)
Supplement: Supplementary file 10 [file DataSheet2.zip › PCR data processing/First board/admin_2023-03-21 15-36-23_CT021916 - Quantification Summary.xlsx]

## Sheet: 0
	Well	Fluor	Target	Content	Sample	Cq	SQ
	A01	SYBR		Unkn		30.9365
	A02	SYBR		Unkn		30.1391
	A03	SYBR		Unkn		30.6764
	A04	SYBR		Unkn		30.3841
	A05	SYBR		Unkn		30.8074
	A06	SYBR		Unkn		32.6702
	A07	SYBR		Unkn		31.3783
	A08	SYBR		Unkn		31.3542
	A09	SYBR		Unkn		31.5103
	A10	SYBR		Unkn		32.7291
	A11	SYBR		Unkn		33.3798
	A12	SYBR		Unkn		32.5646
	B01	SYBR		Unkn		31.2443
	B02	SYBR		Unkn		31.3416
	B03	SYBR		Unkn		31.8278
	B04	SYBR		Unkn		31.9012
	B05	SYBR		Unkn		32.1259
	B06	SYBR		Unkn		32.3645
	B07	SYBR		Unkn		30.4588
	B08	SYBR		Unkn		30.0236
	B09	SYBR		Unkn		31.222
	B10	SYBR		Unkn		32.1601
	B11	SYBR		Unkn		32.9471
	B12	SYBR		Unkn		33.1173
	C01	SYBR		Unkn		26.7212
	C02	SYBR		Unkn		25.5251
	C03	SYBR		Unkn		25.4996
	C04	SYBR		Unkn		26.6899
	C05	SYBR		Unkn		26.6713
	C06	SYBR		Unkn		25.5332
	C07	SYBR		Unkn		26.0256
	C08	SYBR		Unkn		25.2696
	C09	SYBR		Unkn		25.1173
	C10	SYBR		Unkn		27.94
	C11	SYBR		Unkn		27.0717
	C12	SYBR		Unkn		28.0487
	D01	SYBR		Unkn		28.3369
	D02	SYBR		Unkn		28.7228
	D03	SYBR		Unkn		28.2564
	D04	SYBR		Unkn		28.0118
	D05	SYBR		Unkn		29.1477
	D06	SYBR		Unkn		28.1767
	D07	SYBR		Unkn		29.0356
	D08	SYBR		Unkn		29.1191
	D09	SYBR		Unkn		30.7339
	D10	SYBR		Unkn		31.1029
	D11	SYBR		Unkn		31.6322
	D12	SYBR		Unkn		29.0167
	E01	SYBR		Unkn		32.1091
	E02	SYBR		Unkn		32.1938
	E03	SYBR		Unkn		32.8707
	E04	SYBR		Unkn		32.0417
	E05	SYBR		Unkn		33.3098
	E06	SYBR		Unkn		33.1811
	E07	SYBR		Unkn		32.9502
	E08	SYBR		Unkn		32.7241
	E09	SYBR		Unkn		32.4748
	E10	SYBR		Unkn		33.561
	E11	SYBR		Unkn		33.6683
	E12	SYBR		Unkn		33.3935
	F01	SYBR		Unkn		18.2487
	F02	SYBR		Unkn		18.1461
	F03	SYBR		Unkn		18.2308
	F04	SYBR		Unkn		18.2084
	F05	SYBR		Unkn		18.6588
	F06	SYBR		Unkn		18.8817
	F07	SYBR		Unkn		17.0328
	F08	SYBR		Unkn		18.9703
	F09	SYBR		Unkn		18.877
	F10	SYBR		Unkn		17.4161
	F11	SYBR		Unkn		17.5681
	F12	SYBR		Unkn		26.7531
	G01	SYBR		Unkn		32.3339
	G02	SYBR		Unkn		32.159
	G03	SYBR		Unkn		32.5576
	G04	SYBR		Unkn		30.0352
	G05	SYBR		Unkn		30.9629
	G06	SYBR		Unkn		31.3438
	G07	SYBR		Unkn		26.3438
	G08	SYBR		Unkn		24.5167
	G09	SYBR		Unkn		24.4323
	G10	SYBR		Unkn		30.3526
	G11	SYBR		Unkn		29.8063
	G12	SYBR		Unkn		29.447
	H01	SYBR		Unkn		32.2974
	H02	SYBR		Unkn		32.0104
	H03	SYBR		Unkn		32.0637
	H04	SYBR		Unkn		17.491
	H05	SYBR		Unkn		17.7266
	H06	SYBR		Unkn		17.5776
	H07	SYBR		Unkn		0
	H08	SYBR		Unkn		0
	H09	SYBR		Unkn		0
	H10	SYBR		Unkn		0
	H11	SYBR		Unkn		0
	H12	SYBR		Unkn		0

## Sheet: Run Information
File Name	admin_2023-03-21 15-36-23_CT021916.pcrd
Created By User	admin
Notes
ID
Run Started	03/21/2023 07:36:33 UTC
Run Ended	03/21/2023 08:42:22 UTC
Sample Vol	20
Lid Temp	105
Protocol File Name	PrimePCR.prcl
Plate Setup File Name	Default_PrimePCR_96_runfile.pltd
Base Serial Number	CT021916
Optical Head Serial Number	785BR14977
CFX Manager Version	3.1.1517.0823.
