# Supplementary material for: Characterizing adipocytokine-related signatures for prognosis prediction in prostate cancer
Source: Front Cell Dev Biol. 2024 Oct 25;12:1475980. doi: 10.3389/fcell.2024.1475980 (PMC11544632; doi:10.3389/fcell.2024.1475980)
Supplement: Supplementary file 10 [file DataSheet2.zip › PCR data processing/Second board/admin_2023-03-21 17-20-57_CT021916 - End Point Results.xlsx]

## Sheet: SYBR
	Well	Fluor	Target	Content	Sample	End RFU	Call	Sample Type	CallType	Is Control
	A01	SYBR		Unkn		-5.38957		Unknown	Unassigned	False
	A02	SYBR		Unkn		292.625		Unknown	Unassigned	False
	A03	SYBR		Unkn		186.108		Unknown	Unassigned	False
	A04	SYBR		Unkn		113.369		Unknown	Unassigned	False
	A05	SYBR		Unkn		156.834		Unknown	Unassigned	False
	A06	SYBR		Unkn		24.1298		Unknown	Unassigned	False
	A07	SYBR		Unkn		634.354		Unknown	Unassigned	False
	A08	SYBR		Unkn		652.641		Unknown	Unassigned	False
	A09	SYBR		Unkn		633.765		Unknown	Unassigned	False
	A10	SYBR		Unkn		6.23098		Unknown	Unassigned	False
	A11	SYBR		Unkn		0.571888		Unknown	Unassigned	False
	A12	SYBR		Unkn		10.0242		Unknown	Unassigned	False
	B01	SYBR		Unkn		13.1058		Unknown	Unassigned	False
	B02	SYBR		Unkn		92.3812		Unknown	Unassigned	False
	B03	SYBR		Unkn		70.6263		Unknown	Unassigned	False
	B04	SYBR		Unkn		64.1687		Unknown	Unassigned	False
	B05	SYBR		Unkn		3.33122		Unknown	Unassigned	False
	B06	SYBR		Unkn		127.865		Unknown	Unassigned	False
	B07	SYBR		Unkn		331.615		Unknown	Unassigned	False
	B08	SYBR		Unkn		360.141		Unknown	Unassigned	False
	B09	SYBR		Unkn		335.546		Unknown	Unassigned	False
	B10	SYBR		Unkn		292.535		Unknown	Unassigned	False
	B11	SYBR		Unkn		352.348		Unknown	Unassigned	False
	B12	SYBR		Unkn		308.412		Unknown	Unassigned	False
	C01	SYBR		Unkn		555.105		Unknown	Unassigned	False
	C02	SYBR		Unkn		753.326		Unknown	Unassigned	False
	C03	SYBR		Unkn		687.412		Unknown	Unassigned	False
	C04	SYBR		Unkn		531.802		Unknown	Unassigned	False
	C05	SYBR		Unkn		481.914		Unknown	Unassigned	False
	C06	SYBR		Unkn		505.538		Unknown	Unassigned	False
	C07	SYBR		Unkn		758.79		Unknown	Unassigned	False
	C08	SYBR		Unkn		827.159		Unknown	Unassigned	False
	C09	SYBR		Unkn		774.996		Unknown	Unassigned	False
	C10	SYBR		Unkn		763.458		Unknown	Unassigned	False
	C11	SYBR		Unkn		700.214		Unknown	Unassigned	False
	C12	SYBR		Unkn		574.322		Unknown	Unassigned	False
	D01	SYBR		Unkn		508.421		Unknown	Unassigned	False
	D02	SYBR		Unkn		527.621		Unknown	Unassigned	False
	D03	SYBR		Unkn		527.914		Unknown	Unassigned	False
	D04	SYBR		Unkn		106.725		Unknown	Unassigned	False
	D05	SYBR		Unkn		5.3523		Unknown	Unassigned	False
	D06	SYBR		Unkn		28.9582		Unknown	Unassigned	False
	D07	SYBR		Unkn		682.723		Unknown	Unassigned	False
	D08	SYBR		Unkn		714.73		Unknown	Unassigned	False
	D09	SYBR		Unkn		669.398		Unknown	Unassigned	False
	D10	SYBR		Unkn		297.054		Unknown	Unassigned	False
	D11	SYBR		Unkn		279.845		Unknown	Unassigned	False
	D12	SYBR		Unkn		4.09586		Unknown	Unassigned	False
	E01	SYBR		Unkn		1.29696		Unknown	Unassigned	False
	E02	SYBR		Unkn		5.17299		Unknown	Unassigned	False
	E03	SYBR		Unkn		56.8086		Unknown	Unassigned	False
	E04	SYBR		Unkn		59.9489		Unknown	Unassigned	False
	E05	SYBR		Unkn		3.58715		Unknown	Unassigned	False
	E06	SYBR		Unkn		1.91959		Unknown	Unassigned	False
	E07	SYBR		Unkn		311.382		Unknown	Unassigned	False
	E08	SYBR		Unkn		296.893		Unknown	Unassigned	False
	E09	SYBR		Unkn		301.967		Unknown	Unassigned	False
	E10	SYBR		Unkn		180.777		Unknown	Unassigned	False
	E11	SYBR		Unkn		99.8338		Unknown	Unassigned	False
	E12	SYBR		Unkn		-2.5607		Unknown	Unassigned	False
	F01	SYBR		Unkn		728.302		Unknown	Unassigned	False
	F02	SYBR		Unkn		768.899		Unknown	Unassigned	False
	F03	SYBR		Unkn		720.977		Unknown	Unassigned	False
	F04	SYBR		Unkn		688.548		Unknown	Unassigned	False
	F05	SYBR		Unkn		727.362		Unknown	Unassigned	False
	F06	SYBR		Unkn		775.412		Unknown	Unassigned	False
	F07	SYBR		Unkn		794.974		Unknown	Unassigned	False
	F08	SYBR		Unkn		807.759		Unknown	Unassigned	False
	F09	SYBR		Unkn		835.368		Unknown	Unassigned	False
	F10	SYBR		Unkn		577.896		Unknown	Unassigned	False
	F11	SYBR		Unkn		660.042		Unknown	Unassigned	False
	F12	SYBR		Unkn		626.443		Unknown	Unassigned	False
	G01	SYBR		Unkn		320.83		Unknown	Unassigned	False
	G02	SYBR		Unkn		305.475		Unknown	Unassigned	False
	G03	SYBR		Unkn		409.265		Unknown	Unassigned	False
	G04	SYBR		Unkn		616.538		Unknown	Unassigned	False
	G05	SYBR		Unkn		616.752		Unknown	Unassigned	False
	G06	SYBR		Unkn		669.58		Unknown	Unassigned	False
	G07	SYBR		Unkn		722.482		Unknown	Unassigned	False
	G08	SYBR		Unkn		739.572		Unknown	Unassigned	False
	G09	SYBR		Unkn		830.198		Unknown	Unassigned	False
	G10	SYBR		Unkn		725.094		Unknown	Unassigned	False
	G11	SYBR		Unkn		668.959		Unknown	Unassigned	False
	G12	SYBR		Unkn		696.575		Unknown	Unassigned	False
	H01	SYBR		Unkn		247.623		Unknown	Unassigned	False
	H02	SYBR		Unkn		55.0793		Unknown	Unassigned	False
	H03	SYBR		Unkn		182.628		Unknown	Unassigned	False
	H04	SYBR		Unkn		730.862		Unknown	Unassigned	False
	H05	SYBR		Unkn		746.228		Unknown	Unassigned	False
	H06	SYBR		Unkn		708.944		Unknown	Unassigned	False
	H07	SYBR		Unkn		-0.477316		Unknown	Unassigned	False
	H08	SYBR		Unkn		0.310067		Unknown	Unassigned	False
	H09	SYBR		Unkn		0.283102		Unknown	Unassigned	False
	H10	SYBR		Unkn		-0.576539		Unknown	Unassigned	False
	H11	SYBR		Unkn		0.612074		Unknown	Unassigned	False
	H12	SYBR		Unkn		1.35324		Unknown	Unassigned	False

## Sheet: Run Information
File Name	admin_2023-03-21 17-20-57_CT021916.pcrd
Created By User	admin
Notes
ID
Run Started	03/21/2023 09:21:45 UTC
Run Ended	03/21/2023 11:08:23 UTC
Sample Vol	10
Lid Temp	105
Protocol File Name	1.prcl
Plate Setup File Name	2.pltd
Base Serial Number	CT021916
Optical Head Serial Number	785BR14977
CFX Manager Version	3.1.1517.0823.
