# Supplementary material for: Characterizing adipocytokine-related signatures for prognosis prediction in prostate cancer
Source: Front Cell Dev Biol. 2024 Oct 25;12:1475980. doi: 10.3389/fcell.2024.1475980 (PMC11544632; doi:10.3389/fcell.2024.1475980)
Supplement: Supplementary file 10 [file DataSheet2.zip › PCR data processing/Second board/admin_2023-03-21 17-20-57_CT021916 - Melt Curve Derivative Results.xlsx]

## Sheet: SYBR
	Temperature	A1	A2	A3	A4	A5	A6	A7	A8	A9	A10	A11	A12	B1	B2	B3	B4	B5	B6	B7	B8	B9	B10	B11	B12	C1	C2	C3	C4	C5	C6	C7	C8	C9	C10	C11	C12	D1	D2	D3	D4	D5	D6	D7	D8	D9	D10	D11	D12
	65	1.92859	10.0017	9.25554	8.07797	8.14235	5.97656	12.112	12.2423	12.4208	-0.144854	1.36126	2.93439	3.22	6.8903	6.17224	5.58708	-0.0818938	6.52457	11.2917	11.1263	11.1455	9.39166	10.3803	10.7966	11.2599	12.8374	12.2029	11.1628	9.203	10.9397	11.4453	13.2621	12.6624	13.1264	11.7831	13.5741	11.4538	12.1051	12.721	17.5544	0.167637	2.48614	12.0841	12.8373	12.3669	11.3457	10.3871	1.47831
	65.5	4.1786	21.6704	20.0537	17.5023	17.6418	12.9492	26.2427	26.5251	26.9118	-0.313849	2.94939	6.35785	6.97667	14.929	13.3732	12.1053	-0.177436	14.1366	24.4654	24.1069	24.1485	20.3486	22.4906	23.3926	24.3965	27.8144	26.4397	24.1861	19.9398	23.7028	24.7981	28.7345	27.4351	28.4405	25.53	29.4105	24.8165	26.2277	27.5623	38.0345	0.363214	5.38663	26.1822	27.8142	26.7949	24.5823	22.5054	3.20301
	66	3.85717	20.0034	18.5111	16.1559	16.2847	11.9531	24.224	24.4847	24.8417	-0.289707	2.72251	5.86879	6.44001	13.7806	12.3445	11.1742	-0.163788	13.0491	22.5835	22.2525	22.2909	18.7833	20.7605	21.5932	22.5199	25.6748	24.4059	22.3256	18.406	21.8795	22.8906	26.5241	25.3247	26.2528	23.5661	27.1481	22.9075	24.2102	25.4421	35.1087	0.335274	4.97227	24.1682	25.6746	24.7338	22.6913	20.7742	2.95663
	66.5	3.85717	20.0034	18.5111	16.1559	16.2847	11.9531	24.224	24.4847	24.8417	-0.289707	2.72251	5.86879	6.44001	13.7806	12.3445	11.1742	-0.163788	13.0491	22.5835	22.2525	22.2909	18.7833	20.7605	21.5932	22.5199	25.6748	24.4059	22.3256	18.406	21.8795	22.8906	26.5241	25.3247	26.2528	23.5661	27.1481	22.9075	24.2102	25.4421	35.1087	0.335274	4.97227	24.1682	25.6746	24.7338	22.6913	20.7742	2.95663
	67	3.85717	20.0034	18.5111	16.1559	16.2847	11.9531	24.224	24.4847	24.8417	-0.289707	2.72251	5.86879	6.44001	13.7806	12.3445	11.1742	-0.163788	13.0491	22.5835	22.2525	22.2909	18.7833	20.7605	21.5932	22.5199	25.6748	24.4059	22.3256	18.406	21.8795	22.8906	26.5241	25.3247	26.2528	23.5661	27.1481	22.9075	24.2102	25.4421	35.1087	0.335274	4.97227	24.1682	25.6746	24.7338	22.6913	20.7742	2.95663
	67.5	3.74207	19.8082	18.3421	16.0456	16.1986	11.704	24.1003	24.4265	24.8066	-0.245536	2.70083	5.87365	6.42169	13.6952	12.2208	11.222	-0.129332	13.0043	22.4702	22.1744	22.1563	18.677	20.623	21.4603	22.448	25.4755	24.252	22.2277	18.2089	21.7528	22.7982	26.5118	25.245	26.1733	23.4865	27.031	22.7922	24.0495	25.3426	34.3391	0.287341	4.93208	24.042	25.6486	24.5779	22.6155	20.6507	2.89722
	68	4.46942	21.0937	19.3147	16.7269	16.7397	13.3502	24.8693	24.7468	24.9043	-0.55875	2.85752	5.82837	6.51701	14.2678	13.0863	10.9507	-0.368191	13.3315	23.2275	22.6311	23.0818	19.3337	21.559	22.3729	22.9597	26.8279	25.228	22.7945	19.4398	22.5999	23.4255	26.5358	25.7744	26.7448	23.9604	27.7806	23.5797	25.0939	25.9206	39.0711	0.59308	5.14416	24.852	25.8147	25.6113	23.085	21.5049	3.2018
	68.5	5.71033	23.0255	21.8871	17.9966	17.7038	15.7898	26.3599	25.7201	26.2013	-0.822266	2.98302	5.98935	6.91766	15.0111	13.9512	10.2212	-0.617337	13.5432	24.2088	23.8101	24.1321	20.6768	22.7287	23.3672	23.4031	28.4321	27.016	24.2502	21.8171	23.6851	24.19	27.0277	26.5391	27.1403	25.1074	29.0886	24.5279	26.7221	27.3989	48.5092	1.11737	5.72496	26.1841	26.0617	27.0833	24.0317	22.4493	4.40639
	69	6.85839	23.4914	23.6714	19.4368	18.5318	16.2525	27.2895	26.5271	27.0465	-0.841983	2.88955	5.25276	6.86642	15.3288	13.8027	9.49881	-0.702004	13.4561	24.8107	24.4421	24.1841	21.2436	22.6212	23.8286	23.2943	29.1183	27.5348	25.4413	22.8743	24.3751	24.342	27.6303	26.5668	27.3992	25.5832	29.4862	24.4723	27.4542	28.4959	55.9442	1.43565	7.34221	27.0469	26.4266	27.4298	24.4002	22.3356	5.07987
	69.5	8.00563	22.768	24.614	20.5369	19.0034	15.448	27.5162	27.0451	26.9079	-1.21397	2.70543	4.49862	6.33999	15.5289	14.0447	8.9134	-0.387463	13.5075	24.7222	23.7677	24.1176	21.3948	22.5887	23.6202	23.1955	30.2059	27.5286	25.6641	23.6254	24.8827	24.458	27.9849	26.7694	27.6382	25.302	29.4031	24.6986	28.1778	28.413	60.3186	1.41185	9.19895	27.2189	27.191	28.0531	24.9489	22.2937	4.75175
	70	9.35479	22.3891	25.7722	21.8061	19.6934	13.6683	27.5221	27.644	26.8826	-1.20225	2.55909	4.43324	6.01059	15.607	14.2355	9.07033	-0.473649	13.6388	24.1262	22.9317	23.6149	21.4141	23.3156	23.3878	23.2662	30.8415	27.544	25.3073	24.5661	25.125	24.8455	28.3716	27.1627	27.0368	25.4569	29.5505	25.2436	28.3792	28.1175	58.9111	1.32083	11.3443	26.809	28.0195	28.3984	25.3379	22.5469	4.52485
	70.5	10.2619	22.1951	27.0513	25.2217	19.8349	11.5302	27.4937	28.1599	26.738	-1.03236	2.40224	4.3947	6.09301	15.6264	13.3402	9.94647	-1.02684	13.553	23.5121	22.3325	23.0537	21.0189	23.5542	23.318	23.3564	30.651	27.1271	25.7172	25.2793	25.544	25.4785	28.5052	26.5998	27.221	25.5542	29.5139	25.1516	28.262	28.7265	52.4672	0.961249	13.9783	26.8265	28.5494	28.0966	25.1811	22.4838	4.58394
	71	10.27	21.4892	27.5307	31.4627	18.979	9.52758	27.1716	28.396	26.4532	-1.0258	2.36981	4.35856	6.01906	15.6118	12.5109	10.9684	-1.24938	13.5847	23.2148	21.6003	22.7016	20.6575	23.4263	23.0077	23.5316	31.1824	26.5114	25.5445	26.0573	25.6249	25.6581	28.4694	26.1091	28.4929	25.1122	29.0428	25.1486	28.5591	28.777	43.6342	0.359185	15.5225	26.6494	28.7936	28.0122	24.8242	22.619	4.57399
	71.5	10.0402	21.6105	27.2037	41.3136	18.3491	7.73741	26.9659	28.4072	26.7273	-0.663752	2.49499	4.39617	5.79586	15.6426	12.6118	12.7082	-1.07651	13.9445	23.4362	21.0698	22.4457	20.5967	23.8434	22.9248	23.7021	31.7856	26.0843	24.7723	26.8814	25.1849	25.58	28.3959	26.2373	28.9018	24.9857	28.7234	25.5894	28.8342	28.1863	33.8426	-0.0416711	15.4729	26.5048	28.9325	27.9196	24.777	23.1704	4.36018
	72	9.02096	22.3935	26.4853	54.3996	18.1049	6.35395	26.9405	28.4658	27.2125	-0.207413	2.19977	4.28134	5.77382	15.2653	12.4238	16.0419	-0.725298	13.8334	23.9867	21.5158	22.0015	20.658	23.6915	23.3267	23.1836	31.256	25.4819	24.5876	27.2565	24.7455	25.7357	27.9014	26.0526	28.3367	25.1499	28.4419	25.4914	28.8533	27.9866	24.6334	0.0478392	14.7634	26.8694	28.6269	27.2351	25.1288	23.2638	4.72739
	72.5	7.27719	22.8525	24.8146	68.404	17.4855	5.58276	26.4867	28.0825	27.4925	-0.440025	2.21544	4.14339	5.49833	14.7494	12.2854	21.2481	-0.732337	12.9419	24.8429	22.2877	21.9244	20.7736	23.1666	23.888	22.4754	30.9647	25.0579	24.175	27.2462	24.5769	25.6733	27.032	25.7773	28.3343	25.1112	27.8847	25.0465	28.7145	28.3349	18.3721	0.212367	12.9157	27.2239	28.0152	27.0408	24.8291	23.6143	4.92607
	73	5.703	23.1401	22.6897	80.0463	17.4534	4.73107	26.0774	27.4034	27.9534	-0.650762	3.09305	4.38296	5.18972	15.4026	12.8992	28.302	-0.47782	12.3774	26.2325	23.1029	23.0921	21.7834	23.3849	24.4425	22.3738	30.5628	24.6891	23.3018	27.547	24.0947	25.0243	26.6106	26.0621	27.9932	25.3395	27.4651	25.0696	28.5106	28.1421	15.1699	-0.0364191	9.83904	27.7289	27.8412	27.2615	24.5766	24.2127	4.92857
	73.5	4.4358	23.1639	20.9124	85.749	18.564	3.79515	26.0235	26.8715	28.048	-0.74627	4.07703	4.60885	5.061	17.9085	14.0145	36.249	-0.346175	12.737	30.4616	27.2201	27.8795	25.3673	28.6545	28.2568	21.9984	29.7712	24.4694	22.7445	28.1411	23.6631	24.7846	26.1803	26.0554	26.8956	25.311	27.465	24.9716	28.1035	27.9441	13.3296	-0.18261	7.46646	27.5683	27.9985	27.0929	25.3166	24.2396	5.34212
	74	3.39	22.7177	19.9194	82.7851	19.7252	3.34449	25.9984	26.5365	27.4323	-1.25177	4.92417	4.88964	5.78147	24.6604	18.3239	42.9426	-0.581259	15.9766	43.3277	41.6413	43.7298	39.1001	46.714	43.2432	21.3642	29.5593	24.8941	22.5157	28.6335	23.76	24.5929	25.7274	25.5927	26.2524	25.03	27.3601	24.8939	27.6625	28.6521	12.4639	-0.350701	5.77075	25.8698	28.2705	27.2393	25.7645	24.3358	5.72513
	74.5	3.13124	22.7393	19.5656	71.7466	22.7789	3.2329	25.6313	26.5331	26.6258	-1.60036	5.90506	4.67491	8.41313	37.4996	27.911	46.407	-1.18552	24.0086	66.6985	67.9985	74.4684	66.9756	78.8006	72.3711	21.7356	29.7817	25.1387	22.0556	28.9373	23.6887	23.9514	25.5127	25.4997	26.2852	25.1406	27.422	25.4046	27.5149	29.2971	12.3381	-0.748711	4.13674	24.0296	28.4982	27.9392	25.8102	24.7094	5.9905
	75	2.87931	22.8803	18.8915	55.7529	29.1284	3.1638	25.4138	27.1063	25.9684	-1.49764	6.29636	3.84096	12.2173	52.1629	39.4925	44.8315	-1.46231	34.4553	93.9539	100.589	112.298	101.885	117.099	108.067	22.0625	29.9478	24.9855	22.2976	29.2506	22.9548	23.6051	25.3156	25.2104	25.9425	24.7027	27.9686	26.6239	27.8904	29.509	11.9794	-0.865439	3.31605	22.781	28.9583	28.4088	26.6811	24.6032	6.57458
	75.5	2.25361	22.7516	17.9109	38.2643	38.5627	3.98181	25.3745	27.5018	25.6662	-1.54209	5.42947	3.34218	15.7788	64.415	50.3056	37.6382	-1.40766	44.5389	119.971	133.607	148.712	136.022	155.048	143.352	21.8083	30.189	24.8569	22.9672	28.8038	22.8427	23.9187	25.5537	24.8188	25.5745	24.2142	29.0142	27.7879	28.3674	30.0697	11.4101	-0.485144	3.22101	20.6406	29.2714	28.4512	27.1208	24.6007	7.29505
	76	2.16022	23.1662	17.2006	22.8674	51.3921	5.90058	25.1923	27.3211	25.9653	-1.68396	3.97998	3.13911	18.7921	72.9234	59.3719	27.6099	-1.33601	54.0022	139.995	159.534	176.976	163.527	182.936	170.986	22.0649	29.9918	24.1435	23.6907	27.2786	23.5494	24.2064	25.7372	24.8981	25.4071	24.5559	30.971	28.8542	29.2606	31.0568	11.1474	0.212916	2.68232	20.2832	29.3793	28.7931	27.0104	25.0265	8.21511
	76.5	2.37245	23.7491	16.1986	11.7203	65.6052	7.56642	25.0303	27.1417	26.5047	-1.76094	2.61771	2.90938	20.1374	72.1347	60.7637	17.7522	-1.3171	60.3655	141.627	164.454	182.368	169.565	184.294	175.671	22.1331	29.8342	23.015	24.6878	26.0487	24.2201	24.3222	25.5737	25.4879	25.1448	24.9566	34.9792	29.8648	30.7454	31.5448	10.9636	0.982625	2.0633	23.3434	29.6717	29.5851	27.8141	25.6749	9.63313
	77	2.26643	23.5131	15.0138	5.15752	76.2334	9.07146	25.1854	26.8534	27.1104	-1.94846	1.76289	3.7013	17.6747	59.4074	51.4796	9.33699	-1.23784	59.9941	121.57	143.301	158.201	145.812	156.946	151.068	21.8629	30.2066	23.0877	25.9268	26.0776	25.7764	25.1056	26.1065	25.7627	25.8002	25.2278	42.6002	30.9388	32.6609	32.9146	11.0476	1.26443	1.59989	27.3903	31.0757	31.0075	28.6049	26.7233	10.7718
	77.5	1.99963	22.8984	15.398	2.03946	80.4801	10.0677	25.4987	26.0196	27.7029	-2.34673	0.855165	4.87199	13.0562	42.3909	38.1026	3.67279	-1.40651	55.8649	93.8418	108.479	118.391	107.148	116.092	111.918	22.5133	30.9029	22.9753	26.6147	27.2579	28.9442	26.4071	27.8654	26.8541	27.5895	26.768	54.9061	36.531	39.8832	40.3341	11.8348	1.17005	1.45705	35.687	36.5946	36.9005	31.635	30.3295	10.9407
	78	2.2631	22.6974	17.4198	0.834003	77.0491	9.52068	25.7778	25.8785	28.0906	-2.64903	-0.140153	5.14124	8.91364	26.731	25.2751	1.58139	-1.75075	51.4126	67.3481	71.6065	77.0892	68.0442	73.4232	71.8402	24.3377	33.7155	23.4019	27.8082	30.7342	33.3842	28.389	30.29	29.4966	30.5733	29.6335	75.7154	54.7124	60.2043	61.6023	12.6161	1.23717	2.19826	57.6694	55.3952	56.2194	45.5311	42.6781	10.5548
	78.5	2.16515	22.914	20.0531	0.366628	65.1557	7.50483	26.3234	26.9847	28.3225	-2.70441	-0.448799	4.9572	5.2553	13.2423	13.407	1.24531	-1.85183	45.2689	43.4919	38.6897	39.8368	32.8697	35.9064	36.0856	27.5236	39.8278	27.122	31.6273	37.603	39.9586	32.4194	35.2298	31.9306	36.2315	34.2273	105.873	84.4522	91.5234	94.1271	15.0162	0.764224	4.75594	93.5638	90.5383	89.8776	69.0333	64.6358	8.85921
	79	0.967838	23.5371	23.7019	0.332858	48.3217	5.07338	26.741	28.1788	28.6184	-2.37268	-0.847733	4.6076	2.41743	4.49288	5.51429	0.924401	-1.90853	35.8708	28.1505	16.8251	14.2628	8.64175	12.0258	11.7939	35.2123	52.4104	36.727	40.0466	47.0462	50.7317	41.7848	44.2463	37.776	47.8742	43.6944	136.129	117.068	125.299	128.975	22.5193	0.27979	8.06043	133.812	133.016	129.031	92.8905	87.8797	6.3147
	79.5	0.000387754	25.819	28.0161	0.196293	31.7972	2.51241	26.4448	29.5951	29.1777	-2.13498	-2.10594	3.68806	1.29193	1.92848	2.95568	0.877203	-1.98031	25.7292	23.1379	9.18192	3.73611	0.342092	2.59604	2.37384	52.0557	79.495	59.2558	59.0862	62.9599	68.8802	62.2109	66.0415	58.4011	70.5743	65.9555	157.919	148.044	156.821	161.278	32.143	0.576237	10.8899	172.138	174.312	167.264	114.896	108.358	3.98139
	80	-0.0226152	28.8684	31.702	-0.299464	18.457	0.436898	25.7122	31.5269	30.1799	-2.13261	-2.75092	2.78323	1.4235	2.06447	2.49196	0.558148	-1.51856	16.773	20.6858	9.07789	1.2969	-0.0808578	0.388194	0.514855	78.7248	118.494	96.9113	90.5797	87.7309	96.0388	95.9888	104.047	94.4279	106.597	100.857	168.322	168.008	175.803	180.533	39.7773	0.839278	12.5186	199.857	206.284	195.233	130.447	123.07	2.0601
	80.5	-0.243482	31.1929	33.6022	-0.996552	8.91077	-0.869742	24.7405	32.8684	31.0721	-1.81035	-2.2457	2.3131	1.07838	1.86463	1.88674	-0.309602	-1.13853	8.30759	16.9099	10.2974	0.312591	-0.0626565	0.0973129	-0.0127308	108.291	157.184	138.727	124.156	112.268	124.677	135.452	146.803	134.65	147.284	137.647	159.037	161.75	167.483	170.371	47.224	0.946602	12.1971	200.148	210.548	195.624	124.531	118.923	0.537734
	81	-0.528111	32.7557	33.9935	-1.33331	3.49322	-1.5628	23.4158	33.1581	31.2383	-1.56592	-2.32847	1.93654	0.545225	1.49059	1.38974	-1.08766	-1.2379	1.0781	15.4283	11.264	0.424496	0.067907	-0.464772	-0.011371	134.37	189.483	174.895	151.257	130.303	146.375	171.647	185.535	175.853	182.586	170.075	126.53	131.388	134.998	135.224	50.7019	1.11089	9.28502	169.653	180.728	166.259	98.0803	94.1649	-0.457168
	81.5	-0.00869595	33.5565	32.6734	-1.59701	1.36683	-1.41141	22.5688	32.9764	31.0002	-1.70644	-2.39459	1.74098	0.0988995	1.59176	1.11864	-1.21043	-0.990384	-2.39305	16.9701	11.4353	0.872821	0.146382	-1.10409	0.0303342	151.455	206.349	198.024	167.429	141.697	157.85	196.735	216.138	208.626	204.978	191.588	86.3901	93.2518	94.7739	94.0848	43.2302	0.839729	5.31106	125.232	134.403	123.308	67.586	64.7382	-1.19797
	82	0.30619	31.8412	29.7238	-1.70682	0.385202	-1.30412	23.477	32.1583	30.8654	-1.80598	-1.41241	2.03291	-0.149452	1.45324	0.971723	-1.32812	-0.580653	-2.45958	18.6658	11.0482	0.795226	-0.394229	-0.916295	-0.278447	148.959	191.663	192.116	160.476	136.375	151.32	197.42	218.411	210.406	201.673	185.966	51.5838	55.5736	55.9029	54.6443	30.7445	0.352873	2.2966	79.8123	86.2111	78.1391	39.2646	38.1512	-1.51952
	82.5	0.234503	29.5244	26.3587	-1.37068	-0.791278	-0.986562	25.1223	31.0066	30.0064	-1.71845	-0.599271	2.39255	-0.503011	1.12204	1.02559	-1.01624	-0.480843	-2.23756	20.8732	10.9751	1.42406	-0.764254	-0.753207	-0.245611	123.991	150.7	156.676	128.324	109.254	122.445	168.408	184.225	178.507	168.253	152.105	23.3345	24.063	24.0432	21.9841	20.325	0.0670741	0.50567	39.6976	42.9549	38.4067	14.8098	14.9212	-1.0893
	83	-0.0306676	28.2953	23.6343	-1.03924	-1.26201	-0.381204	26.4826	29.8429	28.5398	-1.93556	-0.455315	2.35177	-0.529161	1.35811	0.788572	0.0158406	-0.468282	-2.19146	23.7979	10.7337	2.32762	-0.872287	-1.49294	-0.346501	88.954	103.76	110.632	88.6119	75.9477	84.4464	124.133	135.833	132.831	120.729	108.982	5.3627	6.05973	6.0313	4.68047	9.82253	-0.448515	-0.31587	13.549	13.8152	13.402	1.16932	1.43105	-0.962248
	83.5	-0.276447	26.7116	21.1296	-1.04744	-0.919617	-0.306041	27.9438	28.452	27.4472	-2.21082	0.0780234	2.43921	-0.404553	1.26377	0.512344	0.696653	-0.196362	-1.4057	22.6161	10.4885	2.19706	-1.08609	-1.78893	-1.2719	54.8598	59.5241	66.4896	52.209	46.3961	50.6393	79.4238	87.3444	84.5199	74.8523	67.1018	-0.030196	0.383615	0.825081	1.05704	1.18265	-0.889474	-0.157213	3.34658	2.19634	3.51437	-1.4036	-1.37751	-0.655072
	84	-0.203758	24.7455	18.967	-1.05513	-0.878246	-0.796494	29.0059	27.2664	27.0404	-2.6209	0.3483	2.45849	-0.470587	0.795852	0.229196	0.658171	-0.433073	-0.98506	16.7283	10.7219	1.66528	-0.667662	-1.88886	-2.11311	25.6894	24.198	29.9266	21.8868	20.5368	22.8868	40.4	42.7119	40.6837	35.9748	30.9709	-0.20451	-0.259548	0.456134	0.674437	-1.20017	-1.05038	0.461826	0.539523	-0.668444	1.06728	-0.898766	-1.37327	-0.206243
	84.5	-0.0302652	25.2904	18.7421	-1.18954	-1.03252	-0.81029	30.7109	28.7746	28.9322	-2.95833	-0.285933	1.74365	-0.381425	0.629335	-0.154043	0.644955	-0.544505	-1.27005	11.2612	9.83939	1.29587	0.000584171	-2.57949	-2.07634	7.00276	5.58465	8.24632	4.16815	3.71526	4.96364	14.1205	12.7046	13.0054	10.3235	8.88317	-1.003	0.0377419	0.159844	0.0455867	-0.928409	-1.11442	0.497927	-0.504557	-1.14816	1.04675	-0.783425	-1.77483	-0.496841
	85	-0.168744	31.871	22.3935	-1.56852	-0.896864	-1.33511	40.5782	39.1045	37.3756	-3.01208	-0.963765	1.52549	-0.466544	0.313016	-0.769085	0.482054	-0.829555	-0.898398	6.43777	7.24427	0.303054	0.128308	-3.24053	-1.74601	0.0976467	0.29102	1.06589	-0.66714	-1.22079	-0.817579	3.38332	2.06982	2.85911	0.280902	1.66262	-1.7	-0.241535	-0.43551	0.014068	-1.47817	-1.18035	-0.161052	-0.644719	-1.23959	1.31946	-1.15772	-2.10619	-1.3035
	85.5	0.117254	43.94	30.2217	-1.2753	-0.82491	-2.14921	63.4468	61.929	58.0007	-3.18956	-1.3637	2.44791	-0.685359	-0.424209	-0.689645	-0.204958	-1.17728	-0.42818	1.61516	4.85881	-0.662359	0.211795	-2.9601	-1.43249	-0.452592	-0.438938	0.0342806	-0.738102	-1.2641	-0.635221	1.07694	-0.203834	0.807403	-1.30761	0.209006	-1.91813	-0.463941	-0.464001	-0.00123413	-1.37626	-1.08199	-0.873191	-0.550191	-1.16144	0.833162	-1.15176	-2.23818	-1.6815
	86	0.425747	57.7559	38.9922	-0.949609	-1.39194	-1.96672	91.1281	90.1698	85.0728	-3.45648	-1.86526	3.53151	-0.564367	-0.477344	-0.275178	-0.356441	-1.24691	-0.720391	-1.09583	2.73923	-1.32857	0.265169	-2.32325	-1.1249	-0.119338	0.115076	-0.0907352	-0.323359	-1.44963	-0.585831	0.354004	-0.856067	0.302988	-1.42763	-0.436688	-1.75082	-0.119785	-0.384356	-0.654146	-0.681167	-0.568879	-1.26613	-0.488011	-0.789873	0.492099	-1.06906	-2.11768	-2.23154
	86.5	0.0854184	71.0956	47.1739	-0.960484	-2.06412	-1.77439	117.3	116.341	110.064	-3.17236	-2.23868	4.38317	-0.303144	-0.182942	-0.279299	-0.111942	-1.17281	-0.885251	-1.3947	0.450104	-1.5237	-0.292857	-1.99747	-0.818344	-0.148659	-0.0410298	-0.82143	-0.0159922	-1.43267	-0.834467	0.0192199	-1.09744	0.114477	-1.66718	-0.469087	-1.26625	-0.170698	-0.649646	-0.730809	-0.701797	-0.113086	-1.56121	-0.0886405	-0.360049	0.161446	-1.31768	-1.71096	-2.53521
	87	-0.237428	80.5831	52.7215	-0.691194	-2.23477	-1.94161	138.855	136.469	129.294	-3.20227	-1.85807	5.45909	-0.277351	-0.258282	-0.0506632	-0.265928	-1.35187	-0.853883	-1.43891	-0.522175	-1.3288	-0.663251	-1.40577	-0.945394	-0.134552	-0.678125	-1.0297	-0.149739	-0.810672	-1.12048	-0.244847	-1.00603	-0.0656837	-1.31753	-0.0783065	-1.13857	-0.450358	-0.753727	-0.643427	-0.922791	-0.123221	-1.70654	0.148049	-0.468227	-0.322164	-1.54119	-1.39394	-2.0277
	87.5	-0.528973	77.7708	50.3594	-0.481933	-1.92262	-1.74333	142.769	138.254	134.942	-3.4682	-1.43502	5.39436	0.0498134	-0.274613	0.616608	-0.494895	-1.02681	-1.11791	-1.25275	-0.451899	-1.1756	-0.454233	-0.867441	-1.69254	-0.118756	-0.362365	-0.88683	0.188918	-0.324721	-1.49568	-0.365252	-1.12157	0.0438171	-0.711309	-0.251137	-1.42681	-0.112212	-0.60374	-1.07528	-0.66627	-0.342837	-1.77371	-0.326911	-0.414047	-1.02206	-0.899556	-1.05923	-1.78426
	88	-1.05537	61.8437	39.5755	-0.712389	-1.90994	-1.32302	120.186	114.574	116.938	-3.66355	-1.30436	3.5774	0.179267	0.0998052	0.547834	-0.495756	-0.663338	-1.00132	-0.862954	-0.419673	-1.07546	-0.573068	-0.572232	-2.94025	-0.450406	-0.351278	-1.06419	0.147085	-0.462471	-1.75409	-0.312102	-1.16829	0.0117406	-0.626975	-0.543683	-1.30475	0.117663	-0.69395	-1.37769	-0.826928	-0.549023	-1.73231	-0.608494	-0.492928	-1.25026	-0.49378	-0.822889	-1.43326
	88.5	-1.28806	42.3202	26.9783	-0.735745	-1.69217	-1.77083	86.6791	80.6809	85.625	-3.75492	-1.33111	0.920352	-0.208192	0.0499954	-0.223467	-0.74838	-0.957562	-0.595705	-0.499309	-0.683961	-0.762879	-0.722028	-0.847383	-3.52257	-0.494732	-0.917135	-1.15273	-0.530323	-0.26986	-1.82495	-0.2831	-1.25837	0.0650389	-1.07343	-0.499273	-1.18202	-0.109598	-1.05051	-1.24145	-1.2388	-1.00342	-1.74143	-0.602775	-1.21191	-1.17773	-0.70951	-0.974111	-0.866398
	89	-1.199	24.3839	15.673	-0.712366	-1.08742	-1.95882	55.5026	50.1759	56.9048	-3.99512	-0.91006	-1.11368	-0.49264	-0.439636	-0.313634	-1.06359	-0.666293	-0.399213	0.0142202	-0.816532	-0.620016	-0.617832	-1.11432	-3.36197	-0.296252	-1.1076	-0.972406	-0.862882	-0.180085	-1.93246	-0.35844	-1.5019	-0.0904331	-1.3026	-1.12076	-1.14833	-0.328078	-0.988423	-1.23578	-1.05198	-1.35644	-1.85396	-0.911725	-1.48317	-1.09786	-0.608594	-1.2342	-0.701498
	89.5	-1.29868	9.25883	6.07907	-1.00698	-0.863632	-1.83251	27.1629	23.7486	31.5654	-4.0241	-0.899261	-2.5082	-0.934056	-0.464953	-0.429223	-0.868109	-0.387745	-0.0785451	0.0262344	-1.26063	-0.901155	-1.11988	-1.33933	-3.57892	-0.668412	-1.42488	-1.15256	-0.938595	-0.927205	-1.7307	-0.268907	-1.64286	-0.477295	-1.6552	-2.25639	-0.76685	-0.556642	-0.860145	-1.15269	-0.783981	-1.58214	-1.965	-1.09584	-1.47621	-0.732431	-0.427061	-1.54092	-1.07957
	90	-1.14962	0.6868	0.83309	-1.15818	-0.987817	-1.90258	7.83073	6.44414	13.4793	-4.0894	-1.56	-3.18185	-1.60373	-0.186737	-1.14019	-0.56307	-0.733804	0.0446341	-0.453414	-1.57243	-0.997151	-1.70092	-1.53819	-3.60548	-0.891496	-2.01915	-1.46911	-1.81788	-1.53976	-1.05935	-0.223599	-1.80366	-0.88995	-2.13289	-2.58821	-0.210328	-1.01717	-0.903387	-0.914882	-1.05854	-1.32921	-1.57697	-0.806333	-2.04769	-0.253418	-0.845199	-1.82226	-1.3773
	90.5	-1.15022	-0.864146	-0.0672797	-1.20328	-0.880946	-2.10875	2.43435	1.99959	7.08961	-4.02802	-2.19154	-2.50055	-1.87293	-0.420763	-1.2477	-0.76757	-1.05783	-0.038075	-1.1783	-1.6418	-0.930507	-1.35123	-1.93615	-2.62322	-0.8293	-2.09172	-1.16018	-2.1517	-1.48655	-0.542639	-0.379813	-2.3182	-0.788572	-2.11742	-2.46289	-0.384612	-1.27118	-0.992375	-1.09163	-0.763351	-1.16064	-1.22651	-0.80964	-2.32215	0.0278099	-1.08354	-2.04764	-1.95794
	91	-1.56296	-0.245101	0.193689	-1.51112	-0.793905	-1.90261	2.89905	2.56586	7.13232	-3.69654	-2.59432	-0.996853	-1.90858	-0.80544	-0.792325	-0.974752	-1.14451	-0.364655	-1.74944	-1.85588	-0.964899	-1.05705	-2.18846	-2.03015	-1.17698	-2.43225	-1.16283	-1.25312	-1.62412	-0.219091	-0.666573	-2.42157	-0.753806	-1.92232	-2.48615	-1.10372	-1.19551	-1.02784	-1.16054	-0.66634	-1.62387	-1.20863	-1.19995	-1.51058	0.0116366	-0.82756	-2.01343	-2.50194
	91.5	-1.75958	-0.241922	-0.085791	-1.29721	-0.636728	-1.68102	2.0642	1.52886	5.58308	-3.9834	-3.18121	0.138719	-1.8146	-0.883531	-0.791346	-0.868497	-1.38318	-0.983256	-2.00741	-1.92812	-1.30229	-1.00557	-2.31151	-2.62049	-1.66796	-2.51248	-1.56716	-0.887306	-1.64073	0.258925	-1.18176	-1.78307	-0.700299	-2.08818	-2.13552	-1.98928	-1.19525	-1.25592	-1.24574	-1.56793	-1.82616	-1.17392	-1.30035	-0.980362	-0.00332087	-1.00053	-1.95184	-2.8644
	92	-1.71404	-0.392577	-0.416923	-0.692487	-0.219905	-1.67104	1.12557	0.00116845	3.04752	-4.43744	-3.55703	0.797239	-1.22202	-0.931637	-0.918385	-1.0099	-1.43932	-1.30826	-1.76455	-1.69027	-1.1963	-0.357201	-2.65144	-2.33802	-1.36562	-1.47487	-1.55	-0.933919	-0.927671	0.250641	-1.90016	-1.54132	0.150107	-2.16709	-1.71495	-2.48581	-1.18649	-1.53364	-1.43464	-1.71408	-1.63394	-1.20197	-1.58676	-0.915134	-0.644382	-1.43614	-1.91822	-3.15273
	92.5	-2.15227	-0.855291	-0.754722	-0.634461	-0.390054	-1.58986	0.151447	-0.826623	0.61943	-4.73506	-3.09158	1.62712	-0.67985	-1.13837	-0.883427	-1.16637	-1.5723	-1.43458	-1.51894	-1.64771	-0.663489	0.0679068	-2.99298	-1.8747	-1.02562	-0.746946	-1.30729	-0.33546	-0.188491	-0.408865	-2.50324	-1.23657	0.590636	-1.88236	-1.82763	-2.83758	-1.10453	-1.5437	-1.32153	-1.17912	-1.99627	-1.72532	-1.61522	-0.620627	-1.43377	-1.46287	-2.37408	-2.81521
	93	-2.27974	-1.07389	-1.23463	-0.444124	-0.799048	-1.50128	-0.754949	-1.35831	-1.36687	-5.4004	-2.1414	2.27498	-0.408827	-1.15492	-0.928319	-0.860187	-1.28012	-1.60877	-0.97646	-1.87347	-0.814818	-0.447884	-2.8562	-2.12631	-1.14369	-0.173849	-1.43894	-0.315391	-0.0684875	-0.943724	-2.9605	-0.360868	0.432323	-1.91182	-2.44097	-3.21698	-1.20553	-1.54107	-1.30402	-1.138	-2.38583	-2.2636	-1.65682	-0.774269	-1.7914	-1.55783	-2.94017	-2.20615
	93.5	-3.06881	-1.04769	-1.04771	-1.21146	-1.53029	-1.47439	-1.43826	-1.19079	-2.57727	-6.44388	-1.83576	3.0777	-0.615325	-0.678619	-1.3135	-0.85785	-1.35417	-1.52724	-0.583084	-1.47305	-0.645159	-0.777087	-3.22294	-1.98037	-1.13504	0.322818	-1.74568	-1.42309	-0.178252	-1.16039	-2.23706	0.183369	0.178783	-1.79969	-3.22614	-2.70652	-1.77633	-1.30405	-1.15101	-0.913185	-2.24274	-2.77241	-0.674672	-1.10212	-2.49283	-1.25283	-3.31396	-1.81051
	94	-3.73836	-1.13006	-0.934238	-1.89021	-2.2891	-1.61803	-1.72973	-0.867119	-3.216	-6.77255	-1.49395	3.54873	-0.831168	-0.529013	-1.46249	-0.889348	-1.70594	-1.20558	-0.681613	-1.42028	-0.209828	-0.797396	-3.4666	-1.59111	-0.957981	0.629275	-1.4862	-1.69732	-0.123206	-1.53775	-1.90042	0.106741	0.152462	-1.62078	-3.78184	-2.41548	-1.96275	-1.12335	-0.964095	-0.0892853	-2.46865	-3.15776	0.016888	-1.48669	-3.04244	-0.854384	-3.8622	-1.406
	94.5	-6.40994	-1.15381	0.0740552	-5.01794	-4.2245	-1.95907	-1.95856	0.268085	-2.77827	-7.80649	-2.30212	5.10104	-2.22388	-0.1317	-2.06387	-1.48772	-3.05952	-1.21645	-1.23238	-1.15935	0.523535	-1.12466	-4.7911	-1.24832	-1.40648	-0.394942	-2.29642	-2.82472	-0.808554	-1.41015	0.285382	0.25161	-0.917058	-1.38323	-5.01008	-1.64226	-2.96252	-0.779893	-0.20424	0.127487	-3.17775	-4.14325	2.60253	-1.01934	-4.25573	0.611425	-4.4917	-1.24121
	95	-4.12085	-0.429987	0.640149	-3.78167	-2.64611	-1.05113	-0.908308	0.679233	-0.903788	-3.81557	-1.68903	2.83284	-1.70183	0.137182	-1.17246	-0.984214	-2.00211	-0.56032	-0.81775	-0.277786	0.547738	-0.541646	-2.84368	-0.4041	-0.892757	-0.709605	-1.47938	-1.85828	-0.725933	-0.325704	1.3974	0.123919	-0.871852	-0.580873	-2.61398	-0.303271	-1.82095	-0.199188	0.335667	-0.0513516	-1.63802	-2.21884	2.54581	-0.0255968	-2.46149	1.06037	-2.04942	-0.701591
[truncated: 48 more columns]

## Sheet: Run Information
File Name	admin_2023-03-21 17-20-57_CT021916.pcrd
Created By User	admin
Notes
ID
Run Started	03/21/2023 09:21:45 UTC
Run Ended	03/21/2023 11:08:23 UTC
Sample Vol	10
Lid Temp	105
Protocol File Name	1.prcl
Plate Setup File Name	2.pltd
Base Serial Number	CT021916
Optical Head Serial Number	785BR14977
CFX Manager Version	3.1.1517.0823.
