# Supplementary material for: Characterizing adipocytokine-related signatures for prognosis prediction in prostate cancer
Source: Front Cell Dev Biol. 2024 Oct 25;12:1475980. doi: 10.3389/fcell.2024.1475980 (PMC11544632; doi:10.3389/fcell.2024.1475980)
Supplement: Supplementary file 10 [file DataSheet2.zip › PCR data processing/Second board/admin_2023-03-21 17-20-57_CT021916 - Melt Curve Peak Results.xlsx]

## Sheet: 0
	Well	Fluor	Target	Content	Sample	Melt Temperature	Peak Height	Begin Temperature	End Temperature	Well Note
	A01	SYBR		Unkn		None	None	None	None
	A02	SYBR		Unkn		87	80.5831	84	90
	A03	SYBR		Unkn		None	None	None	None
	A04	SYBR		Unkn		73.5	85.749	67.5	78.5
	A05	SYBR		Unkn		77.5	80.4801	73	82
	A06	SYBR		Unkn		None	None	None	None
	A07	SYBR		Unkn		87.5	142.769	81.5	90.5
	A08	SYBR		Unkn		87.5	138.254	84	90.5
	A09	SYBR		Unkn		87.5	134.942	84	92.5
	A10	SYBR		Unkn		None	None	None	None
	A11	SYBR		Unkn		None	None	None	None
	A12	SYBR		Unkn		None	None	None	None
	B01	SYBR		Unkn		None	None	None	None
	B02	SYBR		Unkn		76	72.9234	72.5	79.5
	B03	SYBR		Unkn		None	None	None	None
	B04	SYBR		Unkn		None	None	None	None
	B05	SYBR		Unkn		None	None	None	None
	B06	SYBR		Unkn		None	None	None	None
	B07	SYBR		Unkn		76.5	141.627	71	81
	B08	SYBR		Unkn		76.5	164.454	71.5	79.5
	B09	SYBR		Unkn		76.5	182.368	72.5	80.5
	B10	SYBR		Unkn		76.5	169.565	72.5	79.5
	B11	SYBR		Unkn		76.5	184.294	72.5	80.5
	B12	SYBR		Unkn		76.5	175.671	71.5	80.5
	C01	SYBR		Unkn		81.5	151.455	74	85
	C02	SYBR		Unkn		81.5	206.349	76.5	85
	C03	SYBR		Unkn		81.5	198.024	77.5	85.5
	C04	SYBR		Unkn		81.5	167.429	74.5	85
	C05	SYBR		Unkn		81.5	141.697	77	84.5
	C06	SYBR		Unkn		81.5	157.85	75.5	85
	C07	SYBR		Unkn		82	197.42	75	86.5
	C08	SYBR		Unkn		82	218.411	75	85.5
	C09	SYBR		Unkn		82	210.406	76	87
	C10	SYBR		Unkn		81.5	204.978	76.5	85
	C11	SYBR		Unkn		81.5	191.588	75.5	85.5
	C12	SYBR		Unkn		80	168.322	74.5	83.5
	D01	SYBR		Unkn		80	168.008	74	83.5
	D02	SYBR		Unkn		80	175.803	74.5	84.5
	D03	SYBR		Unkn		80	180.533	73.5	84.5
	D04	SYBR		Unkn		None	None	None	None
	D05	SYBR		Unkn		None	None	None	None
	D06	SYBR		Unkn		None	None	None	None
	D07	SYBR		Unkn		80.5	200.148	76	84
	D08	SYBR		Unkn		80.5	210.548	73	84
	D09	SYBR		Unkn		80.5	195.624	74	84
	D10	SYBR		Unkn		80	130.447	73	83
	D11	SYBR		Unkn		80	123.07	75.5	83
	D12	SYBR		Unkn		None	None	None	None
	E01	SYBR		Unkn		None	None	None	None
	E02	SYBR		Unkn		None	None	None	None
	E03	SYBR		Unkn		None	None	None	None
	E04	SYBR		Unkn		None	None	None	None
	E05	SYBR		Unkn		None	None	None	None
	E06	SYBR		Unkn		None	None	None	None
	E07	SYBR		Unkn		79	117.063	67.5	86.5
	E08	SYBR		Unkn		80.5	145.808	75	84.5
	E09	SYBR		Unkn		74	76.0461	67.5	76.5
	E10	SYBR		Unkn		80.5	115.033	77.5	83
	E11	SYBR		Unkn		None	None	None	None
	E12	SYBR		Unkn		None	None	None	None
	F01	SYBR		Unkn		84	158.705	78	87.5
	F02	SYBR		Unkn		84	181.222	78.5	87.5
	F03	SYBR		Unkn		84	176.033	78	87.5
	F04	SYBR		Unkn		84.5	174.453	79	87.5
	F05	SYBR		Unkn		84.5	168.682	78.5	89
	F06	SYBR		Unkn		84.5	191.405	79	87.5
	F07	SYBR		Unkn		84.5	206.573	79	87.5
	F08	SYBR		Unkn		84.5	209.611	75	87.5
	F09	SYBR		Unkn		84.5	212.877	79	87.5
	F10	SYBR		Unkn		83.5	147.437	78.5	87
	F11	SYBR		Unkn		84	148.46	77.5	87.5
	F12	SYBR		Unkn		83.5	145.462	77	87
	G01	SYBR		Unkn		None	None	None	None
	G02	SYBR		Unkn		87	83.7681	84.5	90
	G03	SYBR		Unkn		87	120.321	84	90
	G04	SYBR		Unkn		76.5	218.388	72.5	82
	G05	SYBR		Unkn		76.5	219.493	71.5	82
	G06	SYBR		Unkn		76.5	233.936	71.5	80.5
	G07	SYBR		Unkn		81.5	205.439	77.5	86.5
	G08	SYBR		Unkn		81.5	211.008	77.5	86
	G09	SYBR		Unkn		81.5	234.092	76.5	85
	G10	SYBR		Unkn		80	219.355	74.5	84.5
	G11	SYBR		Unkn		80	206.754	74	83.5
	G12	SYBR		Unkn		80	213.785	74	86.5
	H01	SYBR		Unkn		80.5	120.209	76	85
	H02	SYBR		Unkn		None	None	None	None
	H03	SYBR		Unkn		80.5	96.1856	72	83.5
	H04	SYBR		Unkn		84	176	77.5	87.5
	H05	SYBR		Unkn		84	174.714	74	87.5
	H06	SYBR		Unkn		84	158.108	75	87
	H07	SYBR		Unkn		None	None	None	None
	H08	SYBR		Unkn		None	None	None	None
	H09	SYBR		Unkn		None	None	None	None
	H10	SYBR		Unkn		None	None	None	None
	H11	SYBR		Unkn		None	None	None	None
	H12	SYBR		Unkn		None	None	None	None

## Sheet: Run Information
File Name	admin_2023-03-21 17-20-57_CT021916.pcrd
Created By User	admin
Notes
ID
Run Started	03/21/2023 09:21:45 UTC
Run Ended	03/21/2023 11:08:23 UTC
Sample Vol	10
Lid Temp	105
Protocol File Name	1.prcl
Plate Setup File Name	2.pltd
Base Serial Number	CT021916
Optical Head Serial Number	785BR14977
CFX Manager Version	3.1.1517.0823.
