# Supplementary material for: Characterizing adipocytokine-related signatures for prognosis prediction in prostate cancer
Source: Front Cell Dev Biol. 2024 Oct 25;12:1475980. doi: 10.3389/fcell.2024.1475980 (PMC11544632; doi:10.3389/fcell.2024.1475980)
Supplement: Supplementary file 10 [file DataSheet2.zip › PCR data processing/Second board/admin_2023-03-21 17-20-57_CT021916 - Melt Curve RFU Results.xlsx]

## Sheet: SYBR
	Temperature	A1	A2	A3	A4	A5	A6	A7	A8	A9	A10	A11	A12	B1	B2	B3	B4	B5	B6	B7	B8	B9	B10	B11	B12	C1	C2	C3	C4	C5	C6	C7	C8	C9	C10	C11	C12	D1	D2	D3	D4	D5	D6	D7	D8	D9	D10	D11	D12
	65	2715.03	3367.34	3251.26	2984.41	3091.65	2723.38	3564.9	3600.29	3615.47	2639.89	2682.11	2724.49	2635.96	2935.21	2925.4	2827.28	2565.76	2988.91	3398.95	3388.34	3403.34	3320.41	3408.49	3373.22	3344.49	3672.46	3559.55	3469.29	3434.75	3490.43	3637.8	3710.56	3671.41	3682.9	3609.01	3611.69	3431.26	3490.87	3493.81	3139.87	2614.78	2719.22	3568.26	3620.51	3598.95	3355.44	3282.57	2775.75
	65.5	2713.1	3357.33	3242	2976.33	3083.51	2717.4	3552.79	3588.05	3603.05	2640.04	2680.75	2721.56	2632.74	2928.32	2919.22	2821.69	2565.84	2982.38	3387.66	3377.22	3392.2	3311.02	3398.11	3362.42	3333.23	3659.62	3547.35	3458.13	3425.55	3479.49	3626.36	3697.3	3658.74	3669.77	3597.23	3598.11	3419.8	3478.77	3481.09	3122.32	2614.62	2716.73	3556.18	3607.67	3586.58	3344.1	3272.19	2774.28
	66	2711.17	3347.33	3232.75	2968.25	3075.37	2711.42	3540.67	3575.81	3590.62	2640.18	2679.39	2718.63	2629.52	2921.43	2913.05	2816.1	2565.93	2975.86	3376.37	3366.09	3381.05	3301.62	3387.73	3351.62	3321.97	3646.78	3535.15	3446.97	3416.35	3468.55	3614.91	3684.04	3646.08	3656.65	3585.45	3584.54	3408.35	3466.66	3468.37	3104.76	2614.45	2714.24	3544.1	3594.83	3574.21	3332.75	3261.8	2772.8
	66.5	2709.25	3337.33	3223.49	2960.17	3067.23	2705.45	3528.56	3563.57	3578.2	2640.33	2678.03	2715.69	2626.3	2914.54	2906.88	2810.52	2566.01	2969.33	3365.08	3354.96	3369.91	3292.23	3377.35	3340.83	3310.71	3633.94	3522.94	3435.8	3407.14	3457.61	3603.46	3670.78	3633.42	3643.52	3573.66	3570.97	3396.9	3454.56	3455.65	3087.21	2614.28	2711.76	3532.01	3582	3561.85	3321.41	3251.41	2771.32
	67	2707.32	3327.33	3214.24	2952.1	3059.08	2699.47	3516.45	3551.33	3565.78	2640.47	2676.67	2712.76	2623.08	2907.65	2900.71	2804.93	2566.09	2962.81	3353.79	3343.84	3358.76	3282.84	3366.97	3330.03	3299.45	3621.11	3510.74	3424.64	3397.94	3446.67	3592.02	3657.52	3620.76	3630.39	3561.88	3557.39	3385.44	3442.45	3442.93	3069.65	2614.11	2709.27	3519.93	3569.16	3549.48	3310.06	3241.02	2769.84
	67.5	2705.39	3317.33	3204.98	2944.02	3050.94	2693.5	3504.34	3539.08	3553.36	2640.62	2675.31	2709.82	2619.86	2900.76	2894.54	2799.34	2566.17	2956.29	3342.49	3332.71	3347.61	3273.45	3356.59	3319.23	3288.19	3608.27	3498.54	3413.48	3388.74	3435.73	3580.57	3644.25	3608.09	3617.27	3550.1	3543.82	3373.99	3430.35	3430.21	3052.1	2613.94	2706.79	3507.84	3556.32	3537.11	3298.72	3230.64	2768.36
	68	2703.46	3307.33	3195.72	2935.94	3042.8	2687.52	3492.23	3526.84	3540.94	2640.76	2673.95	2706.89	2616.64	2893.87	2888.36	2793.75	2566.25	2949.76	3331.2	3321.59	3336.47	3264.06	3346.21	3308.44	3276.93	3595.43	3486.34	3402.32	3379.53	3424.79	3569.13	3630.99	3595.43	3604.14	3538.31	3530.24	3362.53	3418.24	3417.48	3034.54	2613.78	2704.3	3495.76	3543.49	3524.75	3287.37	3220.25	2766.88
	68.5	2700.84	3296.15	3185.46	2927.2	3034.14	2680.05	3479.37	3514.25	3528.31	2641.17	2672.46	2703.98	2613.31	2886.47	2881.45	2788.45	2566.54	2942.97	3319.23	3309.99	3324.52	3254.03	3335.01	3296.84	3265.24	3581.4	3473.21	3390.56	3369.15	3413.09	3557.13	3617.66	3582.29	3590.54	3526.05	3515.97	3350.39	3405.17	3404.17	3012.37	2613.32	2701.57	3482.92	3530.49	3511.44	3275.57	3209.12	2765.05
	69	2697.75	3284.5	3173.92	2917.91	3025.11	2671.99	3465.94	3501.14	3514.79	2641.56	2670.99	2701.01	2609.79	2878.91	2874.54	2783.54	2566.84	2936.26	3307.05	3297.85	3312.46	3243.47	3323.64	3285.14	3253.6	3567.11	3459.48	3378.1	3357.87	3401.16	3545.01	3603.95	3568.98	3577.02	3513.29	3501.27	3338.13	3391.62	3390.14	2986.27	2612.69	2698.43	3469.64	3517.4	3497.79	3263.4	3197.93	2762.55
	69.5	2693.98	3272.83	3161.9	2907.79	3015.65	2664.01	3452.18	3487.76	3501.39	2642.05	2669.58	2698.73	2606.51	2871.16	2867.62	2778.93	2567.2	2929.5	3294.52	3285.73	3300.37	3232.85	3312.39	3273.11	3241.95	3552.25	3445.76	3365.26	3346.33	3388.75	3532.8	3590.06	3555.71	3563.16	3500.57	3486.55	3325.89	3377.74	3375.83	2956.95	2611.93	2694.18	3455.98	3504.01	3484	3251.16	3186.79	2760.1
	70	2689.73	3261.7	3149.3	2897.32	3006.1	2656.7	3438.46	3474.09	3487.89	2642.72	2668.28	2696.42	2603.42	2863.4	2860.51	2774.51	2567.28	2922.74	3282.4	3274.13	3288.41	3222.11	3300.96	3261.54	3230.38	3536.97	3431.96	3352.52	3334.23	3376.31	3520.52	3575.97	3542.2	3549.48	3487.95	3471.85	3313.39	3363.52	3361.76	2926.84	2611.3	2689.18	3442.5	3490.2	3469.79	3238.48	3175.61	2757.8
	70.5	2684.69	3250.42	3136.12	2885.65	2996.04	2650.4	3424.68	3460.13	3474.53	2643.23	2667.02	2694.29	2600.45	2855.57	2853.52	2769.75	2567.73	2915.88	3270.4	3262.77	3276.77	3211.49	3289.13	3249.7	3218.67	3521.51	3418.28	3339.87	3321.79	3363.62	3507.92	3561.72	3528.67	3536.02	3475.12	3457.03	3300.72	3349.41	3347.61	2898.83	2610.65	2682.78	3429.13	3476.03	3455.69	3225.9	3164.28	2755.54
	71	2679.6	3239.56	3122.36	2871.63	2986.39	2645.15	3411.01	3445.97	3461.16	2643.77	2665.86	2692.03	2597.35	2847.78	2847.16	2764.52	2568.27	2909.17	3258.84	3251.8	3265.33	3201.09	3277.46	3238.24	3207.01	3506.24	3404.87	3326.87	3308.95	3350.82	3495.1	3547.49	3515.6	3522.12	3462.46	3442.39	3288.24	3335.21	3333.1	2874.79	2610.37	2675.36	3415.69	3461.69	3441.67	3213.33	3153.1	2753.22
	71.5	2674.49	3228.82	3108.72	2853.62	2977.05	2640.84	3397.49	3431.77	3448	2644.21	2664.63	2689.92	2594.45	2839.96	2840.89	2758.65	2568.92	2902.26	3247.11	3241.13	3254.05	3190.79	3265.65	3226.66	3195.15	3490.33	3391.75	3314.41	3295.73	3338.06	3482.3	3533.27	3502.48	3507.63	3449.98	3427.97	3275.53	3320.85	3318.92	2855.36	2610.27	2667.5	3402.47	3447.27	3427.68	3201.03	3141.61	2750.99
	72	2669.67	3217.85	3095.24	2829.83	2968	2637.35	3384.02	3417.57	3434.4	2644.43	2663.41	2687.65	2591.53	2832.19	2834.57	2751.56	2569.32	2895.29	3235.35	3230.6	3242.89	3180.47	3253.68	3215.25	3183.4	3474.59	3378.8	3302.04	3282.13	3325.64	3469.5	3519.15	3489.39	3493.35	3437.44	3413.67	3262.71	3306.41	3304.87	2840.84	2610.34	2660.02	3389.12	3432.83	3413.82	3188.51	3129.97	2748.79
	72.5	2665.57	3206.46	3082.37	2799.1	2958.97	2634.4	3370.6	3403.36	3420.81	2644.5	2662.39	2685.64	2588.7	2824.69	2828.45	2742.31	2569.69	2888.53	3223.06	3219.54	3231.97	3170.1	3241.98	3203.3	3172	3459.06	3366.25	3289.85	3268.53	3313.29	3456.6	3505.41	3476.44	3479.24	3424.84	3399.56	3250.08	3292.02	3290.86	2830.28	2610.21	2652.91	3375.59	3418.68	3400.39	3175.98	3118.31	2746.28
	73	2662.38	3195.03	3070.49	2761.82	2950.42	2631.77	3357.53	3389.53	3406.9	2644.87	2661.08	2683.46	2586.04	2817.25	2822.17	2730.03	2570.03	2882.3	3210.36	3208.22	3220.72	3159.51	3230.31	3191.28	3160.86	3443.64	3353.73	3277.92	3254.84	3301.09	3443.9	3492.07	3463.55	3465.06	3412.3	3385.76	3237.61	3277.71	3276.59	2822	2610.18	2647.27	3361.89	3404.75	3386.73	3163.67	3106.33	2743.88
	73.5	2659.82	3183.37	3059.63	2720.01	2941.36	2629.67	3344.48	3375.94	3392.91	2645.15	2659.27	2681.25	2583.47	2808.95	2815.41	2713.88	2570.18	2875.97	3196.29	3195.82	3208.18	3147.78	3217.69	3178.22	3149.65	3428.54	3341.53	3266.51	3240.94	3289.18	3431.53	3478.8	3450.41	3451.34	3399.54	3372.04	3225.02	3263.54	3262.71	2814.86	2610.24	2643	3347.97	3390.79	3373.16	3151.28	3094.17	2741.3
	74	2657.9	3171.92	3049.46	2677.44	2931.79	2627.91	3331.5	3362.62	3378.95	2645.67	2657.02	2678.85	2580.83	2798.66	2807.65	2693.98	2570.43	2869.09	3178.56	3179.4	3191.09	3132.54	3199.68	3161.28	3138.88	3413.8	3329.18	3255.13	3226.71	3277.37	3419.11	3465.89	3437.55	3438.11	3387.02	3358.3	3212.63	3249.61	3248.53	2808.5	2610.37	2639.71	3334.53	3376.74	3359.59	3138.38	3082.09	2738.54
	74.5	2656.32	3160.6	3039.62	2638.51	2921.32	2626.27	3318.52	3349.35	3365.51	2646.38	2654.34	2676.43	2577.41	2783.4	2796.32	2671.47	2570.81	2859.29	3151.4	3152.36	3162.23	3106.57	3168.85	3132.86	3128.16	3398.92	3316.65	3244	3212.33	3265.45	3406.99	3453.04	3424.78	3425.01	3374.47	3344.65	3200.04	3235.83	3234.06	2802.29	2610.61	2637.19	3322.14	3362.52	3345.85	3125.56	3069.8	2735.58
	75	2654.76	3149.17	3029.93	2606.5	2908.5	2624.64	3305.86	3336.01	3352.3	2647.21	2651.21	2674.26	2572.24	2760.87	2779.4	2648.38	2571.57	2844.69	3111.21	3110.4	3115.48	3064.44	3119.85	3087.83	3117.14	3384.01	3304.09	3232.98	3197.79	3253.75	3395.11	3440.36	3412.07	3411.86	3361.94	3330.8	3187.13	3222.02	3219.28	2796.18	2611.07	2635.45	3310.44	3348.21	3331.68	3112.47	3057.43	2732.51
	75.5	2653.48	3137.74	3020.77	2583	2891.68	2622.97	3293.09	3322.27	3339.49	2647.89	2648.22	2672.56	2565.22	2731.59	2756.93	2627.5	2572.23	2824.85	3057.66	3051.75	3050.15	3004.8	3051.89	3024.88	3106.17	3368.97	3291.68	3221.64	3183.2	3242.41	3383.3	3427.67	3399.58	3399.07	3349.77	3316.59	3173.41	3207.91	3204.51	2790.33	2611.4	2633.77	3299.42	3333.58	3317.49	3098.92	3045.19	2728.98
	76	2652.44	3126.35	3012	2567.92	2869.43	2620.51	3280.5	3308.59	3326.55	2648.77	2645.87	2670.87	2556.56	2697.15	2729.48	2611.21	2572.97	2800.3	2992.37	2978.08	2968.27	2929.69	2966.59	2945.9	3095.28	3353.88	3279.32	3209.99	3169.13	3230.79	3371.19	3414.81	3387.19	3386.26	3337.62	3301.62	3159.35	3193.59	3189.16	2784.73	2611.51	2632.28	3289.53	3318.96	3303.18	3085.41	3032.77	2725.18
	76.5	2651.28	3114.56	3003.6	2559.48	2840.12	2617.09	3267.89	3294.96	3313.48	2649.57	2644.24	2669.4	2546.72	2660.14	2698.76	2599.9	2573.57	2771.37	2920.51	2895.5	2876.78	2844.67	2873.04	2857.49	3084.12	3338.97	3267.58	3197.91	3155.88	3218.83	3359.1	3401.96	3374.61	3373.65	3325.19	3285.27	3144.55	3178.54	3173.48	2779.16	2611.18	2631.1	3278.64	3304.14	3288.62	3071.8	3020.11	2720.7
	77	2650.1	3102.71	2995.8	2555.48	2804.38	2612.98	3255.42	3281.47	3300.03	2650.54	2643.19	2667.82	2536.98	2626.78	2670.29	2593.22	2574.29	2740.92	2853.98	2817.58	2790.37	2764.58	2786.68	2774.64	3073.17	3323.97	3256.15	3185.28	3142.9	3206.43	3346.77	3389.13	3361.71	3360.98	3312.65	3266.04	3129.37	3162.66	3157.38	2773.72	2610.59	2630.19	3265.89	3289.04	3273.4	3057.53	3006.98	2715.59
	77.5	2649.03	3091.1	2988.36	2553.76	2764.91	2608.11	3242.68	3268.16	3286.37	2651.54	2642.47	2665.65	2529.38	2601.47	2647.99	2590.12	2574.84	2711.99	2800.29	2754.46	2721.15	2701.31	2718.38	2708.84	3062.12	3308.67	3244.48	3172.03	3129.59	3192.8	3333.9	3375.67	3348.72	3347.66	3299.77	3241.84	3112.79	3144.95	3139.52	2768.02	2609.97	2629.44	3250.43	3272.27	3256.77	3042.7	2992.89	2710.07
	78	2648.05	3079.75	2980.15	2553.11	2725.15	2603.14	3229.92	3255.35	3272.36	2652.88	2642.34	2663.07	2523.9	2584.27	2632.18	2589.01	2575.72	2685.21	2760.09	2709.56	2672.4	2657.71	2671	2663.05	3050.46	3292.71	3233.04	3158.55	3115.26	3177.25	3320.22	3361.11	3334.64	3333.15	3285.65	3209.8	3090.95	3120.81	3114.96	2761.84	2609.42	2628.58	3228.13	3250.38	3234.45	3024.29	2975.32	2704.76
	78.5	2646.82	3068.33	2970.81	2552.78	2689.17	2598.82	3216.87	3242.11	3258.3	2654.15	2642.53	2660.58	2520.38	2574.36	2622.52	2588.25	2576.56	2660.87	2732.45	2682.2	2643.37	2632.59	2644.11	2636.27	3037.49	3274.35	3220.51	3143.78	3098.31	3159.03	3305.12	3344.94	3319.13	3316.6	3269.78	3164.79	3056.33	3083.07	3076.19	2755.1	2608.8	2626.98	3190.66	3214.42	3198.38	2995.75	2948.81	2699.71
	79	2646.02	3056.75	2959.94	2552.67	2660.78	2595.72	3203.62	3228.32	3244.02	2655.53	2642.8	2658.15	2518.5	2570.27	2618.15	2587.72	2577.56	2640.4	2715.28	2669.14	2630.73	2623.09	2633	2625.16	3022.16	3251.73	3204.86	3126.08	3077.14	3136.57	3286.87	3325.06	3301.99	3295.89	3250.53	3103.91	3005.97	3028.83	3020.4	2746.1	2608.65	2623.71	3133.81	3158.65	3143.64	2955.08	2910.4	2696.03
	79.5	2645.83	3044.56	2947.02	2552.46	2640.85	2593.76	3190.23	3213.89	3229.64	2656.53	2643.48	2656.05	2517.71	2568.94	2616.21	2587.29	2578.46	2625.13	2702.78	2663.22	2626.83	2621.58	2629.86	2622.23	3000.86	3219.76	3181.76	3102.07	3050.24	3107.13	3261.58	3298.7	3279.13	3266.97	3224.14	3029.96	2939.65	2958.26	2947.76	2732.26	2608.42	2618.99	3057.24	3081.62	3069.58	2903.23	2861.38	2693.38
	80	2645.9	3030.82	2932.03	2552.53	2628.5	2593.13	3177.25	3198.67	3214.79	2657.69	2644.82	2654.46	2517.02	2567.88	2614.83	2586.88	2579.47	2614.52	2691.64	2658.71	2625.65	2621.44	2629.17	2621.52	2968.64	3170.47	3143.37	3065.19	3012.94	3066.39	3222.66	3256.64	3241.28	3223.34	3182.7	2947.97	2859.84	2874.16	2861.38	2714.19	2608.07	2613.02	2963.58	2986.07	2978.22	2841.44	2803.18	2691.98
	80.5	2645.86	3015.78	2915.59	2552.78	2621.78	2593.2	3164.56	3182.45	3199.48	2658.63	2646.08	2653.21	2516.32	2566.87	2613.69	2586.8	2579.99	2608.25	2682.15	2653.82	2625.16	2621.43	2629.08	2621.38	2921.66	3101.23	3084.16	3011.13	2962.51	3010.87	3164.7	3193.83	3183.89	3159.65	3122.91	2864.78	2775.62	2786.61	2771.67	2692.62	2607.6	2606.79	2861.63	2879.66	2878.59	2776	2741.19	2691.25
	81	2646.14	2999.75	2898.68	2553.48	2618.93	2593.9	3152.55	3165.96	3183.82	2659.51	2647.12	2652.13	2515.97	2566.03	2612.92	2587.18	2580.67	2605.98	2674.4	2648.41	2625.15	2621.46	2629.06	2621.42	2860.92	3014.41	3005.55	2942.04	2901.64	2942.77	3087.74	3110.45	3106.61	3076.92	3045.8	2792.39	2701.78	2710.39	2694.83	2667.67	2607.13	2601.2	2768.1	2780.67	2787.14	2719.99	2687.31	2691.37
	81.5	2646.29	2983.18	2881.87	2554.1	2617.77	2594.65	3141.06	3149.38	3168.31	2660.25	2648.4	2651.24	2515.77	2565.32	2612.27	2587.8	2581.19	2606.61	2666.29	2642.67	2624.68	2621.38	2629.54	2621.38	2788.87	2914.41	2911.57	2861.82	2833.49	2866.27	2994.99	3009.94	3009.68	2979.29	2954.81	2739.56	2645.66	2653.02	2637.65	2643.48	2606.55	2597.67	2694.34	2701.7	2714.66	2678.78	2647.95	2691.66
	82	2646.17	2966.54	2866.26	2555.05	2617.36	2595.3	3129.73	3133.08	3152.82	2661.22	2649.39	2650.32	2515.85	2564.47	2611.78	2588.37	2581.64	2607.86	2657.34	2637.06	2624.32	2621.39	2630.06	2621.43	2712.54	2812.84	2812.01	2778.22	2762.6	2787.81	2894.86	2898.73	2902.71	2876	2858.38	2705.36	2608.52	2615.48	2600.54	2625.24	2606.32	2595.77	2643.18	2646.74	2664.28	2652.15	2622.25	2692.49
	82.5	2646.04	2951.45	2852.22	2555.74	2617.37	2595.92	3117.46	3117.28	3137.55	2662.03	2649.82	2649.2	2515.92	2563.89	2611.27	2589.06	2581.81	2608.97	2647.55	2631.6	2623.8	2621.75	2630.46	2621.62	2643.31	2726.78	2723.94	2705.11	2700.31	2718.29	2802.08	2796.95	2804.37	2782.18	2773.11	2686.87	2589.06	2595.96	2581.84	2612.57	2606.18	2595.18	2613.63	2614.65	2635.61	2638.8	2609.15	2693.08
	83	2645.97	2936.9	2839.82	2556.42	2618.04	2596.25	3104.63	3102.08	3122.9	2662.97	2650.07	2647.97	2516.31	2563.28	2610.79	2589.29	2582.13	2610.1	2636.45	2626.1	2622.87	2622.12	2630.92	2621.7	2590.23	2663.35	2657.2	2651.26	2654.46	2666.87	2728.96	2716.99	2726.63	2710.08	2707.96	2680.37	2582.4	2589.31	2576.23	2604.86	2606.28	2595.1	2601.32	2601.58	2623.63	2635.69	2605.83	2693.6
	83.5	2646.07	2923.18	2828.54	2556.83	2618.52	2596.37	3090.97	3087.46	3108.95	2663.98	2650.25	2646.84	2516.43	2562.57	2610.49	2589.09	2582.25	2611.07	2624.35	2620.86	2621.6	2622.63	2631.9	2622.07	2554.35	2622.65	2613.15	2616.13	2623.94	2633.38	2678.2	2661.35	2672.08	2661.39	2664.06	2679.61	2581.09	2587.95	2575.07	2602.39	2606.62	2595.35	2597.66	2598.19	2619.88	2635.96	2606.13	2694.02
	84	2646.2	2910.18	2818.6	2557.47	2618.99	2596.63	3076.71	3073.54	3095.3	2665.2	2650.03	2645.55	2516.73	2562.07	2610.28	2588.69	2582.39	2611.55	2614.49	2615.57	2620.74	2623.12	2632.69	2622.96	2534.55	2602.35	2589.45	2598	2607.37	2615.21	2648.61	2628.91	2641.31	2634.08	2639.86	2679.5	2581.13	2587.62	2574.5	2602.8	2607.13	2595.19	2596.7	2597.9	2618.84	2636.5	2606.66	2694.25
	84.5	2646.26	2898.01	2809.24	2557.9	2619.42	2597.13	3061.73	3059.67	3081.47	2666.59	2650.02	2644.46	2516.89	2561.74	2610.28	2588.45	2582.68	2612.14	2607.64	2610.3	2619.94	2623.26	2633.86	2624.07	2527.02	2595.91	2580.92	2592.29	2601.97	2608.91	2635.79	2616.36	2628.94	2623.32	2630.92	2679.78	2581.12	2587.38	2574.33	2603.16	2607.65	2594.96	2596.72	2598.36	2618.34	2636.84	2607.48	2694.33
	85	2646.26	2883.98	2799.26	2558.68	2619.99	2597.5	3044.71	3043.37	3065.27	2668.12	2650.33	2643.74	2517.13	2561.46	2610.46	2588.08	2582.95	2612.75	2603.15	2605.97	2619.52	2623.19	2635.26	2624.98	2525.74	2594.67	2578.97	2591.87	2601.89	2608.41	2632.12	2613.31	2625.63	2621.37	2628.72	2680.48	2581.13	2587.48	2574.37	2603.76	2608.24	2594.79	2597.03	2598.93	2617.7	2637.33	2608.42	2694.82
	85.5	2646.38	2865.3	2786.23	2559.39	2620.33	2598.49	3019.26	3018.72	3042.31	2669.62	2650.95	2642.78	2517.37	2561.47	2610.96	2588.02	2583.51	2613.03	2601.15	2603.06	2619.63	2623.15	2636.98	2625.81	2525.87	2594.76	2578.78	2592.09	2602.34	2608.74	2631.01	2612.83	2624.69	2621.64	2628.23	2681.41	2581.36	2587.75	2574.32	2604.55	2608.8	2595.14	2597.31	2599.55	2617.1	2637.96	2609.56	2695.59
	86	2646.15	2839.73	2768.85	2559.95	2620.9	2599.53	2980.45	2980.57	3006.28	2671.32	2651.7	2641.25	2517.78	2561.79	2611.1	2588.21	2584.09	2613.27	2601.22	2601.07	2620.14	2622.99	2638.16	2626.42	2525.95	2594.85	2578.69	2592.44	2603.06	2608.94	2630.65	2613.12	2624.44	2622.31	2628.27	2682.33	2581.53	2587.92	2574.44	2605.07	2609.26	2595.62	2597.57	2600.05	2616.86	2638.48	2610.62	2696.51
	86.5	2646.03	2807.65	2747.35	2560.37	2621.74	2600.44	2928.34	2928.84	2957.5	2673.01	2652.79	2639.27	2517.91	2561.9	2611.28	2588.33	2584.74	2613.74	2601.9	2600.31	2620.89	2622.96	2639.33	2626.94	2526	2594.71	2578.91	2592.41	2603.75	2609.35	2630.56	2613.58	2624.29	2623.03	2628.55	2683.12	2581.52	2588.17	2574.9	2605.31	2609.38	2596.39	2597.76	2600.34	2616.61	2639.07	2611.64	2697.77
	87	2646.07	2769.37	2722.17	2560.88	2622.9	2601.34	2864.11	2865.38	2897.25	2674.53	2653.84	2636.87	2518.1	2562.02	2611.35	2588.37	2585.29	2614.13	2602.53	2600.44	2621.6	2623.26	2640.13	2627.3	2526.09	2594.94	2579.45	2592.51	2604.41	2609.79	2630.61	2614.16	2624.31	2623.9	2628.68	2683.65	2581.72	2588.55	2575.15	2605.8	2609.44	2597.16	2597.69	2600.48	2616.72	2639.78	2612.33	2698.94
	87.5	2646.27	2728.94	2695.84	2561.08	2623.91	2602.34	2792.3	2795.28	2830.47	2676.24	2654.63	2633.99	2518.16	2562.15	2611.28	2588.61	2586.03	2614.62	2603.29	2600.68	2622.22	2623.55	2640.74	2627.98	2526.14	2595.28	2579.89	2592.52	2604.57	2610.48	2630.78	2614.61	2624.32	2624.31	2628.69	2684.31	2581.9	2588.89	2575.61	2606.19	2609.54	2598.08	2597.7	2600.8	2616.96	2640.5	2613.03	2699.82
	88	2646.62	2693.55	2673.06	2561.42	2624.84	2603.07	2725.23	2730.89	2765.81	2677.99	2655.31	2631.73	2518.08	2562.25	2610.83	2588.84	2586.31	2615.2	2603.75	2600.88	2622.78	2623.75	2641.04	2629.06	2526.25	2595.34	2580.37	2592.37	2604.81	2611.27	2630.95	2615.28	2624.28	2624.68	2628.95	2685.03	2581.85	2589.19	2576.21	2606.51	2609.79	2598.92	2598	2600.92	2617.68	2640.71	2613.41	2700.71
	88.5	2647.29	2667.77	2656.62	2561.77	2625.79	2603.77	2673.95	2682.42	2715.62	2679.9	2655.95	2630.54	2518.05	2562.11	2610.82	2589.13	2586.77	2615.59	2604.15	2601.13	2623.27	2624.13	2641.39	2630.84	2526.56	2595.7	2580.94	2592.45	2605.01	2612.21	2631.09	2615.78	2624.31	2625.01	2629.21	2685.61	2581.84	2589.62	2576.93	2607.04	2610.12	2599.82	2598.28	2601.37	2618.16	2641.07	2613.91	2701.23
	89	2647.87	2651.06	2645.93	2562.15	2626.49	2604.81	2638.42	2649.91	2680.05	2681.76	2656.6	2630.74	2518.29	2562.25	2610.98	2589.59	2587.21	2615.82	2604.24	2601.56	2623.57	2624.45	2641.9	2632.48	2526.72	2596.22	2581.49	2592.86	2605.11	2613.09	2631.25	2616.56	2624.24	2625.74	2629.53	2686.22	2581.96	2590.19	2577.46	2607.68	2610.78	2600.67	2598.64	2602.08	2618.85	2641.39	2614.41	2701.64
	89.5	2648.5	2642.89	2640.63	2562.52	2626.92	2605.69	2617.89	2631.51	2658.12	2683.87	2656.92	2631.55	2518.56	2562.49	2611.14	2590.13	2587.44	2615.97	2604.21	2601.98	2623.94	2624.82	2642.5	2634.23	2526.92	2596.82	2581.96	2593.29	2605.29	2614.1	2631.43	2617.27	2624.43	2626.33	2630.39	2686.71	2582.17	2590.59	2578.15	2608.08	2611.45	2601.66	2599.17	2602.82	2619.22	2641.68	2615.15	2702.01
	90	2649.14	2640.78	2639.19	2563.14	2627.4	2606.67	2609.81	2624.69	2647.28	2685.78	2657.59	2633.12	2519.25	2562.68	2611.47	2590.45	2587.67	2615.92	2604.29	2602.8	2624.45	2625.57	2643.23	2636.02	2527.38	2597.68	2582.66	2593.89	2606.02	2614.75	2631.52	2618.21	2624.72	2627.4	2631.69	2686.97	2582.55	2591.07	2578.6	2608.52	2612.3	2602.58	2599.67	2603.62	2619.57	2641.89	2615.94	2702.72
	90.5	2649.67	2641.15	2639.15	2563.67	2627.89	2607.6	2608.01	2623.17	2642.91	2687.94	2658.49	2634.53	2520.11	2562.74	2612.2	2590.76	2588.18	2615.96	2604.7	2603.53	2624.92	2626.4	2644.06	2637.71	2527.78	2598.78	2583.36	2595.03	2606.75	2615.17	2631.69	2619.11	2625.25	2628.4	2632.91	2687.02	2583.16	2591.51	2579.12	2609.08	2612.79	2603.24	2600.01	2604.82	2619.5	2642.5	2616.96	2703.42
	91	2650.34	2641.25	2639.03	2564.37	2628.28	2608.72	2606.39	2621.84	2639.18	2689.78	2659.76	2635.49	2521.08	2563.12	2612.65	2591.22	2588.7	2616	2605.45	2604.46	2625.4	2626.92	2645.15	2638.7	2528.25	2599.79	2583.85	2595.88	2607.51	2615.32	2631.93	2620.47	2625.51	2629.49	2634.16	2687.44	2583.77	2592.06	2579.68	2609.32	2613.54	2603.85	2600.53	2605.8	2619.58	2642.91	2617.96	2704.67
	91.5	2651.21	2641.42	2638.99	2565.11	2628.67	2609.5	2605.16	2620.7	2635.86	2691.71	2661.1	2635.56	2521.99	2563.51	2613.05	2591.69	2589.33	2616.37	2606.4	2605.36	2625.92	2627.48	2646.24	2639.88	2528.97	2601.17	2584.57	2596.34	2608.35	2615.38	2632.39	2621.44	2625.99	2630.36	2635.35	2688.15	2584.36	2592.56	2580.28	2609.86	2614.39	2604.46	2601.19	2606.36	2619.5	2643.38	2618.97	2705.9
	92	2652.08	2641.52	2639.13	2565.61	2628.89	2610.43	2604.34	2620.37	2633.73	2693.79	2662.9	2635.42	2522.83	2564	2613.46	2592.11	2590.06	2616.95	2607.39	2606.34	2626.64	2627.85	2647.49	2641.22	2529.82	2602.16	2585.37	2596.82	2609.06	2615.13	2633.14	2622.28	2626.11	2631.57	2636.29	2689.38	2584.97	2593.32	2580.94	2610.79	2615.32	2605.04	2601.85	2606.84	2619.67	2643.94	2619.92	2707.52
	92.5	2652.98	2641.85	2639.41	2565.86	2628.97	2611.17	2604.04	2620.61	2632.81	2696.14	2664.53	2634.76	2523.22	2564.46	2613.95	2592.7	2590.78	2617.64	2608.15	2607.07	2627.06	2627.87	2648.88	2642.2	2530.33	2602.67	2586.09	2597.21	2609.27	2615.22	2634.27	2622.97	2625.89	2632.48	2637.14	2690.61	2585.54	2594.06	2581.68	2611.49	2616.09	2605.72	2602.74	2607.26	2620.17	2644.77	2620.95	2708.96
	93	2654.21	2642.34	2639.89	2566.26	2629.33	2612.02	2604.18	2621.14	2633.04	2698.58	2665.92	2633.81	2523.55	2565.11	2614.36	2593.23	2591.59	2618.38	2608.87	2608.02	2627.38	2627.91	2650.43	2643.18	2530.9	2602.93	2586.72	2597.24	2609.33	2615.53	2635.6	2623.45	2625.61	2633.48	2638.19	2692.2	2586.1	2594.85	2582.27	2612.02	2617.32	2606.77	2603.45	2607.52	2621.05	2645.4	2622.31	2710.29
	93.5	2655.34	2642.89	2640.57	2566.43	2629.81	2612.68	2604.75	2621.87	2634.06	2701.58	2666.75	2632.47	2523.69	2565.55	2614.92	2593.6	2592.1	2619.22	2609.15	2608.88	2627.84	2628.31	2651.8	2644.28	2531.46	2602.86	2587.55	2597.66	2609.38	2616.12	2637.08	2623.37	2625.48	2634.38	2639.61	2693.72	2586.81	2595.57	2582.97	2612.6	2618.41	2607.98	2604.27	2608.06	2622	2646.27	2623.87	2711.19
	94	2657.29	2643.4	2640.92	2567.5	2630.88	2613.52	2605.56	2622.29	2635.51	2704.94	2667.78	2630.76	2524.19	2565.82	2615.65	2594.1	2593	2619.88	2609.52	2609.52	2627.99	2628.65	2653.65	2645.12	2532.02	2602.65	2588.41	2598.58	2609.5	2616.7	2637.84	2623.35	2625.42	2635.27	2641.39	2694.91	2587.85	2596.16	2583.4	2612.87	2619.61	2609.53	2604.12	2608.62	2623.54	2646.62	2625.64	2712.1
	94.5	2659.25	2644	2641.39	2568.56	2632.2	2614.3	2606.45	2622.64	2637.1	2708.35	2668.37	2628.85	2524.65	2566.05	2616.41	2594.54	2593.9	2620.45	2609.88	2610.27	2628.02	2629.13	2655.35	2645.86	2532.48	2602.39	2589.14	2599.42	2609.58	2617.58	2638.77	2623.25	2625.44	2635.98	2643.41	2696.06	2588.83	2596.67	2583.86	2612.76	2620.91	2611.17	2604.05	2609.43	2625.08	2647	2627.7	2712.62
	95	2663.06	2644.46	2640.91	2571.96	2634.65	2615.32	2607.35	2622.11	2638.1	2712.11	2669.9	2626.15	2526.17	2565.97	2617.52	2595.45	2595.75	2621.01	2610.63	2610.61	2627.56	2629.66	2658.03	2646.31	2533.31	2602.96	2590.51	2601.14	2610.21	2617.99	2637.7	2623.13	2626.19	2636.58	2645.94	2696.49	2590.53	2596.91	2583.64	2612.79	2622.5	2613.3	2601.86	2609.57	2627.4	2646.15	2629.75	2713.3
[truncated: 48 more columns]

## Sheet: Run Information
File Name	admin_2023-03-21 17-20-57_CT021916.pcrd
Created By User	admin
Notes
ID
Run Started	03/21/2023 09:21:45 UTC
Run Ended	03/21/2023 11:08:23 UTC
Sample Vol	10
Lid Temp	105
Protocol File Name	1.prcl
Plate Setup File Name	2.pltd
Base Serial Number	CT021916
Optical Head Serial Number	785BR14977
CFX Manager Version	3.1.1517.0823.
