# Supplementary material for: Characterizing adipocytokine-related signatures for prognosis prediction in prostate cancer
Source: Front Cell Dev Biol. 2024 Oct 25;12:1475980. doi: 10.3389/fcell.2024.1475980 (PMC11544632; doi:10.3389/fcell.2024.1475980)
Supplement: Supplementary file 10 [file DataSheet2.zip › PCR data processing/Second board/admin_2023-03-21 17-20-57_CT021916 - Melt Curve Summary.xlsx]

## Sheet: 0
	Well	Fluor	Target	Content	Sample	Melt Temp
	A01	SYBR		Unkn		None
	A02	SYBR		Unkn		87
	A03	SYBR		Unkn		None
	A04	SYBR		Unkn		73.5
	A05	SYBR		Unkn		77.5
	A06	SYBR		Unkn		None
	A07	SYBR		Unkn		87.5
	A08	SYBR		Unkn		87.5
	A09	SYBR		Unkn		87.5
	A10	SYBR		Unkn		None
	A11	SYBR		Unkn		None
	A12	SYBR		Unkn		None
	B01	SYBR		Unkn		None
	B02	SYBR		Unkn		76
	B03	SYBR		Unkn		None
	B04	SYBR		Unkn		None
	B05	SYBR		Unkn		None
	B06	SYBR		Unkn		None
	B07	SYBR		Unkn		76.5
	B08	SYBR		Unkn		76.5
	B09	SYBR		Unkn		76.5
	B10	SYBR		Unkn		76.5
	B11	SYBR		Unkn		76.5
	B12	SYBR		Unkn		76.5
	C01	SYBR		Unkn		81.5
	C02	SYBR		Unkn		81.5
	C03	SYBR		Unkn		81.5
	C04	SYBR		Unkn		81.5
	C05	SYBR		Unkn		81.5
	C06	SYBR		Unkn		81.5
	C07	SYBR		Unkn		82
	C08	SYBR		Unkn		82
	C09	SYBR		Unkn		82
	C10	SYBR		Unkn		81.5
	C11	SYBR		Unkn		81.5
	C12	SYBR		Unkn		80
	D01	SYBR		Unkn		80
	D02	SYBR		Unkn		80
	D03	SYBR		Unkn		80
	D04	SYBR		Unkn		None
	D05	SYBR		Unkn		None
	D06	SYBR		Unkn		None
	D07	SYBR		Unkn		80.5
	D08	SYBR		Unkn		80.5
	D09	SYBR		Unkn		80.5
	D10	SYBR		Unkn		80
	D11	SYBR		Unkn		80
	D12	SYBR		Unkn		None
	E01	SYBR		Unkn		None
	E02	SYBR		Unkn		None
	E03	SYBR		Unkn		None
	E04	SYBR		Unkn		None
	E05	SYBR		Unkn		None
	E06	SYBR		Unkn		None
	E07	SYBR		Unkn		79
	E08	SYBR		Unkn		80.5
	E09	SYBR		Unkn		74
	E10	SYBR		Unkn		80.5
	E11	SYBR		Unkn		None
	E12	SYBR		Unkn		None
	F01	SYBR		Unkn		84
	F02	SYBR		Unkn		84
	F03	SYBR		Unkn		84
	F04	SYBR		Unkn		84.5
	F05	SYBR		Unkn		84.5
	F06	SYBR		Unkn		84.5
	F07	SYBR		Unkn		84.5
	F08	SYBR		Unkn		84.5
	F09	SYBR		Unkn		84.5
	F10	SYBR		Unkn		83.5
	F11	SYBR		Unkn		84
	F12	SYBR		Unkn		83.5
	G01	SYBR		Unkn		None
	G02	SYBR		Unkn		87
	G03	SYBR		Unkn		87
	G04	SYBR		Unkn		76.5
	G05	SYBR		Unkn		76.5
	G06	SYBR		Unkn		76.5
	G07	SYBR		Unkn		81.5
	G08	SYBR		Unkn		81.5
	G09	SYBR		Unkn		81.5
	G10	SYBR		Unkn		80
	G11	SYBR		Unkn		80
	G12	SYBR		Unkn		80
	H01	SYBR		Unkn		80.5
	H02	SYBR		Unkn		None
	H03	SYBR		Unkn		80.5
	H04	SYBR		Unkn		84
	H05	SYBR		Unkn		84
	H06	SYBR		Unkn		84
	H07	SYBR		Unkn		None
	H08	SYBR		Unkn		None
	H09	SYBR		Unkn		None
	H10	SYBR		Unkn		None
	H11	SYBR		Unkn		None
	H12	SYBR		Unkn		None

## Sheet: Run Information
File Name	admin_2023-03-21 17-20-57_CT021916.pcrd
Created By User	admin
Notes
ID
Run Started	03/21/2023 09:21:45 UTC
Run Ended	03/21/2023 11:08:23 UTC
Sample Vol	10
Lid Temp	105
Protocol File Name	1.prcl
Plate Setup File Name	2.pltd
Base Serial Number	CT021916
Optical Head Serial Number	785BR14977
CFX Manager Version	3.1.1517.0823.
