# Supplementary material for: Characterizing adipocytokine-related signatures for prognosis prediction in prostate cancer
Source: Front Cell Dev Biol. 2024 Oct 25;12:1475980. doi: 10.3389/fcell.2024.1475980 (PMC11544632; doi:10.3389/fcell.2024.1475980)
Supplement: Supplementary file 10 [file DataSheet2.zip › PCR data processing/Second board/admin_2023-03-21 17-20-57_CT021916 - Quantification Amplification Results.xlsx]

## Sheet: SYBR
	Cycle	A1	A2	A3	A4	A5	A6	A7	A8	A9	A10	A11	A12	B1	B2	B3	B4	B5	B6	B7	B8	B9	B10	B11	B12	C1	C2	C3	C4	C5	C6	C7	C8	C9	C10	C11	C12	D1	D2	D3	D4	D5	D6	D7	D8	D9	D10	D11	D12
	1	-52.6158	-28.6291	-50.9998	-13.123	-11.8188	-13.2099	-25.4009	-17.9317	-20.6514	-52.1129	-28.0075	-30.176	6.98018	-22.5259	-41.0542	-22.9835	-5.34405	-12.9056	-14.0766	-8.85753	-14.4306	-25.2447	-21.1967	-31.8056	-2.92543	-24.9918	-8.31981	-2.91716	-5.79616	0.070182	-16.2757	-8.57402	-15.6324	-13.849	-6.69462	-30.3371	-23.9765	-26.4053	-19.455	-12.6468	0.0972056	-1.84993	-17.2891	-10.6684	-11.0186	-10.1244	-7.8311	-30.1458
	2	-31.0953	-5.47877	-25.0891	-7.3595	1.80945	1.79788	-6.26958	-3.00158	-4.67613	-8.91521	-3.44831	-4.12864	7.92912	-11.1257	-22.1706	-12.9188	5.56043	2.29707	2.38929	-0.53228	-1.75644	-10.3312	0.564251	-8.63777	-1.63456	-10.0244	-2.06827	1.43596	3.83017	9.1924	-6.54734	2.51553	-4.3541	-6.04273	-1.91383	0.138383	-4.12574	-12.9171	-3.67759	0.581343	3.82752	-2.56957	-5.0341	-4.765	-2.30732	-0.401933	-2.12344	-5.3199
	3	-22.5804	-1.40061	-14.1005	1.31756	2.18172	1.59515	1.38788	-1.15076	0.498151	-3.95711	2.89339	0.436225	6.65796	-6.70207	-8.23172	0.213091	6.61804	6.95511	4.2058	1.06185	2.84988	-0.355793	7.76763	-0.00501121	-0.944451	-2.67106	0.666745	5.87512	7.28705	9.95528	1.86375	-0.897689	0.0884332	3.52485	-0.515289	5.06668	0.838595	-6.14186	-3.07935	2.5073	1.83918	1.03883	0.236632	-1.36236	-2.40535	2.07734	-1.75696	-3.73873
	4	-18.5598	0.746597	-11.2779	3.27119	2.18843	3.9652	3.17764	-0.660021	5.65018	0.54538	1.27072	-2.71811	5.58948	-1.70138	-4.77487	-2.7826	8.97436	1.24823	3.0224	-0.169728	0.368893	3.38866	1.75288	0.110392	0.686474	0.805452	1.22045	3.73728	3.60563	6.24415	-1.02524	3.77759	0.26016	-4.31566	5.05063	2.78753	0.45694	-2.22929	-0.425523	1.03377	7.36746	5.08623	-0.313633	1.31265	-0.19209	-1.12584	1.47742	-1.63372
	5	-17.4775	-2.71275	10.8917	1.1286	1.51522	0.854282	1.95236	1.04861	-1.11141	4.55765	-3.16082	1.824	5.45703	-1.75312	-3.02557	2.50646	6.08834	1.94987	0.248443	1.6363	0.745194	1.35717	-0.156772	0.960688	-0.249768	0.679145	-4.03019	1.34887	6.74121	2.74826	5.43877	-1.16824	-0.614835	2.64362	-2.31943	7.88243	4.25681	-0.109992	-0.256964	5.22928	2.2685	3.37199	0.974373	0.948878	-0.0319905	3.89787	-1.43452	-6.82701
	6	-11.4373	2.33592	-0.0578076	4.24285	0.0834066	2.89409	-0.553314	4.15655	3.56478	-2.86653	5.02084	9.94778	5.78274	0.116507	1.87607	6.04049	3.20254	2.83399	0.490872	2.58078	-0.0877014	3.28999	3.25429	0.786448	0.985253	1.57013	0.5638	0.203162	1.21282	0.146062	-0.304449	0.799896	-0.61868	-1.06493	0.530746	7.76403	0.121336	0.417267	-0.159134	3.51344	2.18374	0.109571	2.05602	-0.70944	4.90349	0.766277	-1.67478	4.71007
	7	-1.93011	4.21314	2.77638	-0.223213	1.57633	0.539512	-0.870093	0.86374	3.13991	2.86662	3.77401	8.94897	4.8717	0.62015	1.65632	1.99517	0.99938	-0.318453	3.04815	0.126667	2.3986	-1.46585	-3.10335	1.38868	2.19077	2.37593	2.98289	4.05073	1.51918	2.81016	2.0405	4.55994	-0.749407	1.47375	5.03458	-2.54194	-1.14209	3.9696	4.35134	-2.04579	3.53896	0.124927	2.30325	4.26725	1.45673	-1.33788	4.24737	-6.33668
	8	-1.4454	5.04742	3.6959	-2.6014	0.212305	-0.558287	0.640383	3.05857	0.12596	1.43353	-1.94212	3.8232	5.34265	2.86557	0.574415	0.108249	-0.309831	-0.768204	3.73725	0.916233	2.80962	1.18779	-1.36778	4.56718	1.23273	-0.874555	0.680014	-1.29698	-1.23556	2.68241	3.22173	1.50835	1.47552	2.38291	1.51266	2.59092	3.1997	1.94608	5.56417	-0.277358	2.25235	0.150258	-0.820883	2.51538	3.91102	2.8972	3.77805	-8.22703
	9	1.08703	0.914412	1.77592	0.509742	-1.32727	1.13131	2.37721	2.21024	0.40009	4.9541	1.026	7.01411	1.48113	3.17966	6.20772	2.25129	-2.52485	0.19821	-2.48628	-0.732836	2.44279	-0.270019	-0.0273181	3.81046	1.71282	4.90275	-1.31716	-1.31265	2.02332	-2.31356	0.86731	1.26973	1.28176	1.66876	-0.935874	1.27905	1.86817	1.98449	-3.04186	-1.30713	3.94199	-3.89304	3.46309	-3.37071	-0.777164	0.345053	0.0540805	-7.75387
	10	1.69603	-4.11664	3.50435	-1.57346	1.17612	-2.144	-3.17092	-0.55471	-1.11301	4.77002	-1.06928	4.81537	5.02665	-1.58092	4.65026	2.53921	-1.56256	-1.29346	-0.858833	1.63142	0.00997053	-0.289799	-2.28604	1.09655	0.454937	-1.79479	0.18319	0.394324	-1.63586	-1.46212	-1.44245	-1.0309	0.20588	-1.86455	-1.67384	-4.46469	3.85901	0.941589	1.95521	0.243155	-3.58468	-0.461889	0.820791	2.12844	-2.71682	-2.35341	-1.75645	-2.48872
	11	3.48393	2.50609	2.88311	3.10973	2.41598	0.202386	-4.0263	-0.856757	-0.91341	0.139981	-4.9777	1.81519	4.46156	3.65444	3.07637	2.74758	-2.44991	0.0505176	0.169639	-4.3018	3.42921	0.556386	-2.06513	5.99212	-3.78375	-2.46528	1.84015	-1.06249	-5.90268	-2.08256	-1.30463	-3.46283	3.31073	-3.45153	-0.332681	0.228843	0.485821	1.16744	0.0780275	-3.10569	-0.229613	1.73741	-1.2591	-5.82654	3.27723	2.09393	0.719599	11.0966
	12	4.9191	0.968569	0.422088	-1.11415	-1.22749	0.440733	-0.272547	-0.392366	-2.28658	2.94263	-10.3091	-1.71886	-0.992847	2.85025	0.327299	-0.500132	-3.42199	-2.17071	0.71087	-0.751585	0.133079	0.0253337	0.0679443	2.23306	-0.407973	2.89032	0.0146283	-1.8181	-2.04864	-2.73034	-4.0335	-2.51256	-1.41299	-2.76252	-4.65739	-1.15585	-3.42926	1.0231	0.901699	-4.61893	-1.19759	-0.962395	-1.3243	2.50466	-2.4662	-1.09608	1.67138	7.17631
	13	6.1074	-2.29238	-0.668864	-1.32602	0.141758	-0.0288511	-1.77391	-1.24249	2.23675	1.70208	-10.9036	1.72834	-1.75431	2.18921	1.73314	-2.51637	-1.19525	-2.71406	-2.6455	0.381416	-2.21242	-0.137749	-3.46652	-2.93244	0.117371	-0.515496	0.360888	-1.37843	-0.693729	-4.80898	-4.92211	-1.79065	-1.86646	-0.0995215	-2.8509	-2.5193	1.36271	2.37664	1.23622	-3.39212	3.27223	-5.11382	0.0648635	-0.550662	-0.81632	0.325709	-2.70236	10.4368
	14	2.34689	-0.157937	1.73811	-1.80786	3.81148	-5.74706	2.68397	-0.449585	2.68763	2.33567	-12.8461	0.298943	-3.57999	3.7198	2.48601	-4.89509	-5.41741	-7.12345	-1.75881	1.63908	-4.70096	-0.131583	-3.10449	-2.31985	-3.6215	-2.62345	-1.29897	-4.03114	-3.12263	-2.56988	-8.59303	-2.19945	-0.0861273	-2.54306	-0.615184	0.75985	-1.03337	-0.0564052	-1.95954	-0.492596	-1.29888	1.32503	-2.75008	1.96923	-2.28294	3.37641	0.610979	12.543
	15	6.0308	-0.602259	2.03705	0.017302	-4.91755	-2.25286	-1.77192	0.441921	2.32864	1.39042	9.33355	-0.721792	0.42436	1.48351	-0.0820513	-4.75679	1.8026	-3.01285	1.27068	-0.312061	-0.315071	-4.93449	1.11159	-3.35822	-2.03496	-1.98345	-2.74486	-1.76975	-3.83521	-3.37395	-3.47083	-4.06017	-1.69048	2.15757	-3.7741	2.83543	-2.76124	-0.979919	-0.00397618	-1.23328	3.73184	-0.00491952	-0.917321	-1.14313	-0.484089	-1.79651	-1.51575	10.3261
	16	3.69968	-3.02574	-1.23374	-1.22401	-0.592204	0.138328	-0.450736	-3.46333	-1.18414	0.925859	7.19857	-2.24468	-0.621473	-0.741474	0.290831	-5.93701	-2.19458	0.126651	-4.96842	3.52546	-4.00519	1.36776	-1.23312	-1.4252	1.19765	-3.36863	-3.37754	0.617838	-4.51469	-1.76877	-4.22829	-6.33594	-5.1569	-0.320838	-0.81177	-5.24322	-3.86683	0.871115	-1.2812	-0.454486	-3.65439	2.0554	-3.13977	-2.36995	1.17315	-6.11978	-2.88943	2.03072
	17	2.87738	-1.13251	2.67696	-2.20657	-3.19768	2.36998	-0.193077	0.987256	-1.97138	-1.11773	9.69742	-2.90137	-1.55655	-4.82971	2.40811	-1.40779	-4.98882	-4.11492	-0.605947	-4.38057	-0.48744	-1.38633	-1.67588	3.54129	-1.02079	-1.23804	-0.736859	-2.66977	-4.8631	-2.88077	-0.250103	-1.93174	-1.65319	1.74132	-2.44978	-6.43944	-2.53195	-0.249716	-3.21551	-0.935845	-2.69369	1.66793	-4.99121	-3.81272	-1.53995	-1.93862	0.652238	5.45814
	18	8.09642	-3.17329	1.04657	-2.68707	-0.810529	-1.76683	-0.634696	-1.48018	-3.19117	0.267091	8.78149	2.46782	0.0416045	1.06391	0.629148	1.79989	-6.38664	-2.47695	-4.4986	1.00091	-2.63679	-3.89269	0.0634402	-3.37271	1.14915	0.200254	-2.36011	-2.50199	-2.62429	-6.5072	-1.3023	1.31415	0.843872	-1.04613	-3.52539	-11.0926	-5.51349	-0.534407	-0.973087	-1.01102	-1.03725	-1.32974	-2.17756	0.651976	-3.31017	1.38407	-1.53487	2.53919
	19	2.45652	-0.194476	2.36727	-1.04287	-1.76375	-2.4966	0.284765	-3.80867	-4.79816	0.760383	5.27993	-3.20934	-5.06615	0.202804	0.203476	-0.672513	-0.48554	0.486586	-3.65129	-3.26476	-5.255	-1.65943	-1.86879	-4.52144	-0.95363	0.981124	-0.164169	-5.33276	-5.1434	-6.18506	-2.45425	1.3202	0.694052	-2.10065	3.05687	-1.00382	-5.16737	-0.692212	0.0954914	-2.22663	-3.75953	2.22227	-2.18598	-0.442656	-1.30836	-4.00613	-0.978351	3.17238
	20	7.82752	0.0674096	1.25867	-0.345647	-0.752232	-0.80099	-2.5826	-0.360589	-0.207944	-2.72916	9.3894	-2.56497	-6.06515	0.183201	2.63269	-3.7948	-4.0165	-2.06799	-4.66556	-0.238165	-3.45843	1.33788	2.43758	-5.53917	4.03217	4.52783	6.30115	-2.79494	-3.47384	-1.2752	2.92578	10.2997	3.94241	4.50582	3.30565	0.306805	-0.555019	2.36999	0.0949796	-3.05441	-1.80046	1.29979	1.07324	-3.02386	-0.885136	-1.2172	1.87509	3.68512
	21	5.58531	-0.150952	-1.78119	-4.02079	0.30686	-2.43185	-3.36861	-4.08008	-3.45396	0.630684	-0.685433	-2.57134	-0.153626	2.95423	-5.02228	-0.0731656	-2.54015	-1.39167	-0.643476	-0.0715914	1.86718	0.400094	-1.8663	0.944215	9.94195	10.1839	11.5383	-1.55514	-3.96922	-1.44147	13.1767	14.6843	16.6723	7.70928	5.74001	-3.80031	-1.99155	-0.0737148	-3.0992	-2.77365	-3.92319	-2.07125	-2.95804	-2.43262	0.353541	2.25234	-3.08102	1.394
	22	10.2093	-3.45462	-0.255782	-1.12127	-2.57219	0.525852	-2.3816	-4.9906	-2.57212	-1.68194	1.11765	4.91148	-7.86776	2.31238	-1.47158	-1.39472	-0.529544	-1.21269	-4.61825	-1.51409	-0.996839	-2.24999	-1.26202	-7.88341	18.3496	28.2262	26.2096	-0.07269	-3.1144	-1.91796	29.0135	32.3981	34.8547	18.0102	10.7875	-1.00263	-3.00958	-3.51622	-1.00124	-1.32653	-4.46712	-2.1444	-3.13624	-0.198658	-0.73896	-2.35222	2.1686	0.370467
	23	10.834	-0.949021	0.381965	0.429505	-1.06198	-4.57395	0.505542	-2.55953	-4.00205	-0.980331	-8.02999	-3.36792	-5.69376	-1.01706	0.375259	-2.00643	-2.91621	-4.63026	0.0165681	-2.37488	1.58888	-5.13484	0.47839	-2.02855	43.2226	53.5569	52.2978	-2.96113	0.439959	-2.33196	55.6496	67.9066	62.6856	29.5979	24.7598	13.431	-5.8174	-3.86858	1.11662	-3.21206	-3.32233	-2.57209	0.840441	-1.7214	2.62173	0.017447	1.31783	5.75649
	24	7.01294	-1.92212	-0.233515	-0.503053	-3.14231	-1.37713	-2.26042	-3.84751	-5.1635	-0.931395	-8.87765	-2.94121	-7.67685	-1.54679	-4.26403	0.134442	-0.667748	-0.523243	-1.84696	-2.29709	-4.64758	-3.39607	-2.64347	1.25231	75.0529	95.0166	95.5992	-1.75459	-2.88237	-2.4071	110.232	110.949	116.923	49.67	39.5322	17.5461	-2.71706	-1.73289	0.204604	2.57529	-3.71132	-4.23239	-2.70185	0.489551	0.040922	0.372659	1.04081	-1.5317
	25	6.72202	-3.16808	1.87468	-3.56482	-2.65342	1.04863	-2.88316	2.07378	-6.39118	-1.82142	-7.0151	-8.72552	-3.53621	-1.07708	0.8274	-1.93126	-4.90878	-1.62069	-1.58437	-1.22809	-0.641193	-3.88873	-5.00008	-5.94592	128.273	163.43	157.023	-2.40823	-4.12543	-3.50386	180.675	189.22	189.44	84.3633	67.8282	35.9932	-1.36116	-2.76245	-2.85965	-1.87825	-5.62108	-4.63208	1.86978	0.141702	3.71239	-3.18313	-1.03944	-1.94008
	26	6.70046	-2.81661	-2.33383	-1.89204	2.80338	-3.00949	3.97287	0.234909	-7.11793	0.379665	7.40228	-1.29699	-6.73297	0.362286	1.47666	0.688103	-3.67793	1.45923	1.27676	-1.80896	-2.79425	0.960302	1.35849	-0.208012	200.596	256.658	246.553	-3.70581	-1.90156	-2.83333	289.508	308.997	303.432	142.458	113.909	65.7129	-1.00581	-2.32085	-3.14986	-2.22698	1.18549	-3.25065	10.6684	7.15787	7.7933	-2.17887	0.303614	-1.17758
	27	6.92911	-1.43452	-1.14684	0.351392	-1.94912	-1.49537	3.95697	1.03457	1.35149	-4.24741	9.94365	-6.61766	-4.67221	-1.93541	-0.124978	-1.36547	-0.767127	2.37866	1.52996	-1.383	-3.168	-0.250221	-0.539969	-4.36767	276.988	360.511	343.356	2.02899	-2.27769	-1.83468	401.383	430.419	418.77	220.492	178.659	96.6295	0.237737	-3.36513	4.33504	3.72979	-2.06442	0.0594693	13.7232	17.6827	16.1872	-2.94688	-1.36924	-2.98513
	28	-1.0223	-2.2144	-2.12848	-1.95071	-1.30686	-1.84615	3.72102	5.01809	1.10591	-1.95794	7.88062	-11.0536	-6.91656	-3.26104	-6.64323	1.08174	-3.21317	-2.27023	1.63675	-1.08183	-1.57928	0.0899578	-0.929583	2.34796	340.862	449.366	424.095	1.53306	2.44497	-1.86582	499.432	541.256	520.802	307.265	255.35	128.573	-1.84421	1.38319	2.07323	1.12324	-4.03861	-1.56982	28.6667	30.5521	28.655	2.36998	-1.68239	-1.56297
	29	3.0876	-0.206688	-2.05993	0.1156	-0.317393	-3.50298	13.5716	6.60304	10.9371	-5.72723	4.7114	-7.42043	-4.38085	0.302713	-1.00343	-0.494264	0.077152	-1.7438	0.743208	-3.36381	-2.72131	2.02829	2.70386	-1.47312	387.61	514.598	482.394	0.818987	2.55182	-0.394252	568.691	621.547	590.815	389.545	331.458	175.183	5.20179	8.30637	2.27362	3.67709	-5.54907	-0.646276	52.0666	51.0294	63.1849	0.194602	-2.17789	-4.71275
	30	0.698839	2.24187	-2.60423	-0.307001	-2.11598	0.531377	29.8151	20.076	14.9667	-8.92802	6.7321	-4.87088	-7.89709	-2.96409	-1.2806	-0.512186	2.60049	4.70492	-2.43416	2.47917	-2.45287	6.39037	8.45697	-3.59193	421.195	561.599	524.073	1.03979	6.8161	6.29	609.081	672.227	632.644	465.577	402.913	222.911	13.9979	8.0603	11.5853	-1.39429	0.602383	-1.34287	88.6362	95.7042	107.324	-3.06192	-0.191097	-5.37101
	31	2.1209	4.40498	0.31984	-2.02081	-0.483525	-0.122897	49.1979	39.2146	28.8468	-4.49696	7.7648	-4.83352	-7.96195	-4.68641	0.736871	4.16126	-2.6726	1.79377	-1.61425	2.7649	5.51515	4.38592	9.87519	13.9102	447.481	598.049	557.42	13.1901	12.931	5.33488	635.14	702.987	659.214	526.383	463.097	272.467	27.3294	24.3756	22.311	3.68224	2.58577	-3.53866	158.157	156.357	184.483	5.0462	1.24588	-6.11257
	32	-4.15962	6.26981	0.252183	0.759325	1.98381	3.10607	88.7708	77.5327	69.5665	-4.57862	3.77853	-3.7634	-6.34753	0.11502	-0.238601	0.438001	-0.874932	5.5685	3.46961	8.03145	5.94173	12.8371	18.552	9.4457	470.294	629.93	584.676	25.7706	24.7484	14.9283	661.6	730.83	683.908	577.513	514.265	324.871	48.4952	40.4536	41.7829	3.71931	-2.78986	-1.33286	250.005	261.328	286.38	6.85529	3.5976	0.210673
	33	-0.252754	13.138	5.33231	-1.70125	3.69088	1.34073	150.893	132.057	118.841	-3.03031	-2.73624	-2.76187	-7.08213	1.45913	-3.27632	-2.96266	0.857696	5.64736	9.54697	17.3703	8.31474	20.0629	29.985	18.164	488.886	655.255	608.03	48.4749	39.6616	33.4456	682.784	751.473	704.688	617.976	556.659	370.68	87.8326	77.9073	76.711	4.64374	-1.62583	-2.35898	358.355	370.841	388.406	13.5886	10.4694	-4.49434
	34	-3.30193	25.3862	8.42774	1.39402	7.73508	0.617133	238.381	217.594	198.889	-0.492817	-6.43675	-2.46207	-5.86855	5.82511	2.84554	2.77705	-1.02505	8.61978	20.2983	28.5337	26.9461	39.1572	46.492	41.5078	506.984	676.852	627.212	93.5322	68.5953	65.6453	702.195	770.614	720.506	653.537	591.998	417.871	148.652	134.611	133.821	6.64737	-3.92651	2.08261	457.878	476.109	480.069	24.6543	22.8039	-2.96794
	35	-3.65638	42.5259	17.4379	10.7226	8.45892	1.39232	353.744	336.07	315.35	-4.08703	-6.72869	-3.12082	-6.2899	3.94851	3.95274	4.06529	-0.837491	15.16	36.8828	57.8565	46.5195	57.7303	80.0819	58.0166	521.17	697.313	643.009	158.438	116.074	113.841	715.489	784.868	734.921	682.651	621.461	457.217	235.217	218.221	221.021	9.60044	-2.89257	3.03266	538.665	561.889	549.052	40.0313	38.9564	-1.83675
	36	-5.12982	71.1056	34.2109	16.2391	26.3808	6.30137	464.57	454.901	431.34	1.3229	-10.5587	-3.00972	-2.52898	11.8392	6.01858	12.9744	1.75835	25.2936	76.2454	97.2991	76.6226	98.4899	122.343	101.97	533.037	714.958	657.867	254.706	197.658	189.852	728.183	799.397	748.114	707.294	647.922	499.949	325.402	316.053	318.943	20.203	1.1649	2.98465	594.449	623.696	595.122	72.4145	66.7336	-1.36434
	37	-5.0974	121.472	58.7865	30.5462	46.7615	6.55899	554.168	556.282	533.479	7.01709	-8.69551	-2.85352	-0.848938	25.7315	16.9719	15.4673	3.92198	36.7339	131.53	161.873	137.822	146.929	186.842	151.719	541.313	730.79	669.288	372.842	310.224	304.909	741.611	810.267	759.815	729.452	670.5	529.16	406.936	408.079	409.717	29.6376	-1.07114	9.89623	633.536	666.265	628.339	124.648	110.802	8.66717
	38	-6.07576	205.882	101.004	57.0163	80.3228	7.70825	610.847	624.753	605.614	4.42208	0.528918	3.6568	2.93006	42.1567	29.3008	29.2841	7.54044	59.1838	217.11	260.335	221.939	215.715	267.967	229.395	549.045	743.914	680.845	479.655	420.817	426.686	752.491	820.346	769.51	748.709	687.612	558.339	474.138	483.927	484.599	51.8071	5.0857	14.907	663.45	696.662	652.543	194.679	180.755	1.12492
	39	-1.49062	298.97	173.533	98.3503	136.572	21.2289	644.14	664.784	648.642	2.83365	6.74775	9.43942	2.30105	76.6445	57.3934	48.484	-1.27612	103.339	329.87	364.067	336.059	288.944	351.844	305.969	555.66	754.627	687.567	558.423	509.579	534.816	760.372	826.815	775.779	765.679	701.522	578.629	520.151	542.952	543.334	89.8128	1.96368	19.7699	685.913	717.791	671.311	291.938	271.822	5.49671
	40	-6.89111	381.957	255.786	156.183	214.087	31.5532	669.08	694.235	677.045	9.38527	3.98093	12.6549	18.4183	123.499	93.3983	86.1012	0.541071	168.428	438.017	463.264	442.037	366.879	436.072	387.157	561.573	764.081	695.36	607.888	567.192	609.437	765.844	834.822	782.258	779.983	714.171	596.4	555.379	584.426	584.646	142.877	4.95636	35.0491	705.654	736.999	688.344	388.785	367.639	4.77181
	41	-7.39297	454.843	341.429	224.751	306.427	53.5997	693.536	723.149	704.047	7.4968	0.297337	27.2231	42.7287	193.874	156.067	141.507	5.92871	271.643	541.549	551.168	539.872	444.208	519.015	467.822	567.935	773.221	704	640.203	601.757	651.845	773.633	843.544	787.616	793.469	727.263	609.082	585.5	618.722	617.278	219.488	15.8269	65.1688	725.061	755.934	706.453	485.22	468.208	0.418688
[truncated: 48 more columns]

## Sheet: Run Information
File Name	admin_2023-03-21 17-20-57_CT021916.pcrd
Created By User	admin
Notes
ID
Run Started	03/21/2023 09:21:45 UTC
Run Ended	03/21/2023 11:08:23 UTC
Sample Vol	10
Lid Temp	105
Protocol File Name	1.prcl
Plate Setup File Name	2.pltd
Base Serial Number	CT021916
Optical Head Serial Number	785BR14977
CFX Manager Version	3.1.1517.0823.
