# Supplementary material for: Characterizing adipocytokine-related signatures for prognosis prediction in prostate cancer
Source: Front Cell Dev Biol. 2024 Oct 25;12:1475980. doi: 10.3389/fcell.2024.1475980 (PMC11544632; doi:10.3389/fcell.2024.1475980)
Supplement: Supplementary file 10 [file DataSheet2.zip › PCR data processing/Second board/admin_2023-03-21 17-20-57_CT021916 - Quantification Cq Results.xlsx]

## Sheet: 0
	Well	Fluor	Target	Content	Sample	Biological Set Name	Cq	Cq Mean	Cq Std. Dev	Starting Quantity (SQ)	Log Starting Quantity	SQ Mean	SQ Std. Dev	Set Point	Well Note
	A01	SYBR		Unkn			31.1159	31.1159	0			0	0	72			31.1159
	A02	SYBR		Unkn			31.488	31.488	0				0	72			31.488
	A03	SYBR		Unkn			31.874	31.874	0				0	72			31.874
	A04	SYBR		Unkn			31.9355	31.9355	0				0	72			31.9355
	A05	SYBR		Unkn			30.2731	30.2731	0				0	72			30.2731
	A06	SYBR		Unkn			31.3724	31.3724	0			0	0	72			31.3724
	A07	SYBR		Unkn			30.1113	30.1113	0				0	72			30.1113
	A08	SYBR		Unkn			29.3329	29.3329	0				0	72			29.3329
	A09	SYBR		Unkn			29.5301	29.5301	0				0	72			29.5301
	A10	SYBR		Unkn			33.2094	33.2094	0			0	0	72			33.2094
	A11	SYBR		Unkn			33.9496	33.9496	0			0	0	72			33.9496
	A12	SYBR		Unkn			34.0463	34.0463	0			0	0	72			34.0463
	B01	SYBR		Unkn			38.6446	38.6446	0			0	0	72			38.6446
	B02	SYBR		Unkn			39.4064	39.4064	0				0	72			39.4064
	B03	SYBR		Unkn			40.0365	40.0365	0				0	72			40.0365
	B04	SYBR		Unkn			40.173	40.173	0				0	72			40.173
	B05	SYBR		Unkn			39.287	39.287	0			0	0	72			39.287
	B06	SYBR		Unkn			38.8267	38.8267	0				0	72			38.8267
	B07	SYBR		Unkn			36.3516	36.3516	0				0	72			36.3516
	B08	SYBR		Unkn			35.9591	35.9591	0				0	72			35.9591
	B09	SYBR		Unkn			36.3115	36.3115	0				0	72			36.3115
	B10	SYBR		Unkn			35.9312	35.9312	0				0	72			35.9312
	B11	SYBR		Unkn			35.3692	35.3692	0				0	72			35.3692
	B12	SYBR		Unkn			35.857	35.857	0				0	72			35.857
	C01	SYBR		Unkn			27.3877	27.3877	0				0	72			27.3877
	C02	SYBR		Unkn			26.0098	26.0098	0				0	72			26.0098
	C03	SYBR		Unkn			26.0014	26.0014	0				0	72			26.0014
	C04	SYBR		Unkn			26.0332	26.0332	0				0	72			26.0332
	C05	SYBR		Unkn			25.5706	25.5706	0				0	72			25.5706
	C06	SYBR		Unkn			25.6233	25.6233	0				0	72			25.6233
	C07	SYBR		Unkn			23.7335	23.7335	0				0	72			23.7335
	C08	SYBR		Unkn			23.6454	23.6454	0				0	72			23.6454
	C09	SYBR		Unkn			23.6084	23.6084	0				0	72			23.6084
	C10	SYBR		Unkn			27.1949	27.1949	0				0	72			27.1949
	C11	SYBR		Unkn			27.6045	27.6045	0				0	72			27.6045
	C12	SYBR		Unkn			28.9695	28.9695	0				0	72			28.9695
	D01	SYBR		Unkn			33.1291	33.1291	0				0	72			33.1291
	D02	SYBR		Unkn			33.3135	33.3135	0				0	72			33.3135
	D03	SYBR		Unkn			33.3323	33.3323	0				0	72			33.3323
	D04	SYBR		Unkn			31.1107	31.1107	0				0	72			31.1107
	D05	SYBR		Unkn			31.7155	31.7155	0			0	0	72			31.7155
	D06	SYBR		Unkn			30.9761	30.9761	0			0	0	72			30.9761
	D07	SYBR		Unkn			30.1014	30.1014	0				0	72			30.1014
	D08	SYBR		Unkn			29.9996	29.9996	0				0	72			29.9996
	D09	SYBR		Unkn			29.7363	29.7363	0				0	72			29.7363
	D10	SYBR		Unkn			36.4455	36.4455	0				0	72			36.4455
	D11	SYBR		Unkn			36.657	36.657	0				0	72			36.657
	D12	SYBR		Unkn			38.4086	38.4086	0			0	0	72			38.4086
	E01	SYBR		Unkn			39.2096	39.2096	0			0	0	72			39.2096
	E02	SYBR		Unkn			36.9598	36.9598	0			0	0	72			36.9598
	E03	SYBR		Unkn			40.4401	40.4401	0				0	72			40.4401
	E04	SYBR		Unkn			40.3086	40.3086	0				0	72			40.3086
	E05	SYBR		Unkn			30.859	30.859	0			0	0	72			30.859
	E06	SYBR		Unkn			30.5866	30.5866	0			0	0	72			30.5866
	E07	SYBR		Unkn			36.2969	36.2969	0				0	72			36.2969
	E08	SYBR		Unkn			36.7574	36.7574	0				0	72			36.7574
	E09	SYBR		Unkn			35.7167	35.7167	0				0	72			35.7167
	E10	SYBR		Unkn			37.9582	37.9582	0				0	72			37.9582
	E11	SYBR		Unkn			39.2823	39.2823	0				0	72			39.2823
	E12	SYBR		Unkn			32.5038	32.5038	0			0	0	72			32.5038
	F01	SYBR		Unkn			19.9622	19.9622	0				0	72			19.9622
	F02	SYBR		Unkn			19.8651	19.8651	0				0	72			19.8651
	F03	SYBR		Unkn			19.9602	19.9602	0				0	72			19.9602
	F04	SYBR		Unkn			19.7252	19.7252	0				0	72			19.7252
	F05	SYBR		Unkn			19.3298	19.3298	0				0	72			19.3298
	F06	SYBR		Unkn			19.2803	19.2803	0				0	72			19.2803
	F07	SYBR		Unkn			17.6198	17.6198	0				0	72			17.6198
	F08	SYBR		Unkn			17.7705	17.7705	0				0	72			17.7705
	F09	SYBR		Unkn			17.6577	17.6577	0				0	72			17.6577
	F10	SYBR		Unkn			18.5827	18.5827	0				0	72			18.5827
	F11	SYBR		Unkn			18.615	18.615	0				0	72			18.615
	F12	SYBR		Unkn			31.0766	31.0766	0				0	72			31.0766
	G01	SYBR		Unkn			31.9353	31.9353	0				0	72			31.9353
	G02	SYBR		Unkn			31.4631	31.4631	0				0	72			31.4631
	G03	SYBR		Unkn			30.4595	30.4595	0				0	72			30.4595
	G04	SYBR		Unkn			31.823	31.823	0				0	72			31.823
	G05	SYBR		Unkn			31.9268	31.9268	0				0	72			31.9268
	G06	SYBR		Unkn			31.698	31.698	0				0	72			31.698
	G07	SYBR		Unkn			24.2385	24.2385	0				0	72			24.2385
	G08	SYBR		Unkn			24.1982	24.1982	0				0	72			24.1982
	G09	SYBR		Unkn			23.1686	23.1686	0				0	72			23.1686
	G10	SYBR		Unkn			31.4588	31.4588	0				0	72			31.4588
	G11	SYBR		Unkn			31.7249	31.7249	0				0	72			31.7249
	G12	SYBR		Unkn			31.5929	31.5929	0				0	72			31.5929
	H01	SYBR		Unkn			37.3094	37.3094	0				0	72			37.3094
	H02	SYBR		Unkn			40.4054	40.4054	0				0	72			40.4054
	H03	SYBR		Unkn			38.0319	38.0319	0				0	72			38.0319
	H04	SYBR		Unkn			18.552	18.552	0				0	72			18.552
	H05	SYBR		Unkn			18.5143	18.5143	0				0	72			18.5143
	H06	SYBR		Unkn			18.5455	18.5455	0				0	72			18.5455
	H07	SYBR		Unkn				0	0			0	0	72
	H08	SYBR		Unkn				0	0			0	0	72
	H09	SYBR		Unkn				0	0			0	0	72
	H10	SYBR		Unkn				0	0			0	0	72
	H11	SYBR		Unkn				0	0			0	0	72
	H12	SYBR		Unkn				0	0			0	0	72

## Sheet: Run Information
File Name	admin_2023-03-21 17-20-57_CT021916.pcrd
Created By User	admin
Notes
ID
Run Started	03/21/2023 09:21:45 UTC
Run Ended	03/21/2023 11:08:23 UTC
Sample Vol	10
Lid Temp	105
Protocol File Name	1.prcl
Plate Setup File Name	2.pltd
Base Serial Number	CT021916
Optical Head Serial Number	785BR14977
CFX Manager Version	3.1.1517.0823.
