# Supplementary material for: Characterizing adipocytokine-related signatures for prognosis prediction in prostate cancer
Source: Front Cell Dev Biol. 2024 Oct 25;12:1475980. doi: 10.3389/fcell.2024.1475980 (PMC11544632; doi:10.3389/fcell.2024.1475980)
Supplement: Supplementary file 10 [file DataSheet2.zip › PCR data processing/Second board/admin_2023-03-21 17-20-57_CT021916 - Quantification Summary.xlsx]

## Sheet: 0
	Well	Fluor	Target	Content	Sample	Cq	SQ
	A01	SYBR		Unkn		31.1159
	A02	SYBR		Unkn		31.488
	A03	SYBR		Unkn		31.874
	A04	SYBR		Unkn		31.9355
	A05	SYBR		Unkn		30.2731
	A06	SYBR		Unkn		31.3724
	A07	SYBR		Unkn		30.1113
	A08	SYBR		Unkn		29.3329
	A09	SYBR		Unkn		29.5301
	A10	SYBR		Unkn		33.2094
	A11	SYBR		Unkn		33.9496
	A12	SYBR		Unkn		34.0463
	B01	SYBR		Unkn		38.6446
	B02	SYBR		Unkn		39.4064
	B03	SYBR		Unkn		40.0365
	B04	SYBR		Unkn		40.173
	B05	SYBR		Unkn		39.287
	B06	SYBR		Unkn		38.8267
	B07	SYBR		Unkn		36.3516
	B08	SYBR		Unkn		35.9591
	B09	SYBR		Unkn		36.3115
	B10	SYBR		Unkn		35.9312
	B11	SYBR		Unkn		35.3692
	B12	SYBR		Unkn		35.857
	C01	SYBR		Unkn		27.3877
	C02	SYBR		Unkn		26.0098
	C03	SYBR		Unkn		26.0014
	C04	SYBR		Unkn		26.0332
	C05	SYBR		Unkn		25.5706
	C06	SYBR		Unkn		25.6233
	C07	SYBR		Unkn		23.7335
	C08	SYBR		Unkn		23.6454
	C09	SYBR		Unkn		23.6084
	C10	SYBR		Unkn		27.1949
	C11	SYBR		Unkn		27.6045
	C12	SYBR		Unkn		28.9695
	D01	SYBR		Unkn		33.1291
	D02	SYBR		Unkn		33.3135
	D03	SYBR		Unkn		33.3323
	D04	SYBR		Unkn		31.1107
	D05	SYBR		Unkn		31.7155
	D06	SYBR		Unkn		30.9761
	D07	SYBR		Unkn		30.1014
	D08	SYBR		Unkn		29.9996
	D09	SYBR		Unkn		29.7363
	D10	SYBR		Unkn		36.4455
	D11	SYBR		Unkn		36.657
	D12	SYBR		Unkn		38.4086
	E01	SYBR		Unkn		39.2096
	E02	SYBR		Unkn		36.9598
	E03	SYBR		Unkn		40.4401
	E04	SYBR		Unkn		40.3086
	E05	SYBR		Unkn		30.859
	E06	SYBR		Unkn		30.5866
	E07	SYBR		Unkn		36.2969
	E08	SYBR		Unkn		36.7574
	E09	SYBR		Unkn		35.7167
	E10	SYBR		Unkn		37.9582
	E11	SYBR		Unkn		39.2823
	E12	SYBR		Unkn		32.5038
	F01	SYBR		Unkn		19.9622
	F02	SYBR		Unkn		19.8651
	F03	SYBR		Unkn		19.9602
	F04	SYBR		Unkn		19.7252
	F05	SYBR		Unkn		19.3298
	F06	SYBR		Unkn		19.2803
	F07	SYBR		Unkn		17.6198
	F08	SYBR		Unkn		17.7705
	F09	SYBR		Unkn		17.6577
	F10	SYBR		Unkn		18.5827
	F11	SYBR		Unkn		18.615
	F12	SYBR		Unkn		31.0766
	G01	SYBR		Unkn		31.9353
	G02	SYBR		Unkn		31.4631
	G03	SYBR		Unkn		30.4595
	G04	SYBR		Unkn		31.823
	G05	SYBR		Unkn		31.9268
	G06	SYBR		Unkn		31.698
	G07	SYBR		Unkn		24.2385
	G08	SYBR		Unkn		24.1982
	G09	SYBR		Unkn		23.1686
	G10	SYBR		Unkn		31.4588
	G11	SYBR		Unkn		31.7249
	G12	SYBR		Unkn		31.5929
	H01	SYBR		Unkn		37.3094
	H02	SYBR		Unkn		40.4054
	H03	SYBR		Unkn		38.0319
	H04	SYBR		Unkn		18.552
	H05	SYBR		Unkn		18.5143
	H06	SYBR		Unkn		18.5455
	H07	SYBR		Unkn		0
	H08	SYBR		Unkn		0
	H09	SYBR		Unkn		0
	H10	SYBR		Unkn		0
	H11	SYBR		Unkn		0
	H12	SYBR		Unkn		0

## Sheet: Run Information
File Name	admin_2023-03-21 17-20-57_CT021916.pcrd
Created By User	admin
Notes
ID
Run Started	03/21/2023 09:21:45 UTC
Run Ended	03/21/2023 11:08:23 UTC
Sample Vol	10
Lid Temp	105
Protocol File Name	1.prcl
Plate Setup File Name	2.pltd
Base Serial Number	CT021916
Optical Head Serial Number	785BR14977
CFX Manager Version	3.1.1517.0823.
