# Supplementary material for: Characterizing adipocytokine-related signatures for prognosis prediction in prostate cancer
Source: Front Cell Dev Biol. 2024 Oct 25;12:1475980. doi: 10.3389/fcell.2024.1475980 (PMC11544632; doi:10.3389/fcell.2024.1475980)
Supplement: Supplementary file 10 [file DataSheet2.zip › PCR data processing/data processing.xls]

## Sheet: 1.PCR test overall plan
Serial number	group	Sample number			gene
1	NC	NC1			APOE
2	NC	NC2			BNIP3L
3	NC	NC3			C1QTNF3
4	NC	NC4			PPARGC1A
5	NC	NC5			STEAP4
6	CA	CA1
7	CA	CA2
8	CA	CA3
9	CA	CA4
10	CA	CA5
First board
	1	2	3	4	5	6	7	8	9	10	11	12
A	APOE+1	APOE+1	APOE+1	APOE+2	APOE+2	APOE+2	APOE+3	APOE+3	APOE+3	APOE+4	APOE+4	APOE+4
B	BNIP3L+1	BNIP3L+1	BNIP3L+1	BNIP3L+2	BNIP3L+2	BNIP3L+2	BNIP3L+3	BNIP3L+3	BNIP3L+3	BNIP3L+4	BNIP3L+4	BNIP3L+4
C	C1QTNF3 +1	C1QTNF3 +1	C1QTNF3 +1	C1QTNF3 +2	C1QTNF3 +2	C1QTNF3 +2	C1QTNF3 +3	C1QTNF3 +3	C1QTNF3 +3	C1QTNF3 +4	C1QTNF3 +4	C1QTNF3 +4
D	PPARGC1A+1	PPARGC1A+1	PPARGC1A+1	PPARGC1A+2	PPARGC1A+2	PPARGC1A+2	PPARGC1A+3	PPARGC1A+3	PPARGC1A+3	PPARGC1A+4	PPARGC1A+4	PPARGC1A+4
E	STEAP4 +1	STEAP4 +1	STEAP4 +1	STEAP4 +2	STEAP4 +2	STEAP4 +2	STEAP4 +3	STEAP4 +3	STEAP4 +3	STEAP4 +4	STEAP4 +4	STEAP4 +4
F	GAPDH+1	GAPDH+1	GAPDH+1	GAPDH+2	GAPDH+2	GAPDH+2	GAPDH+3	GAPDH+3	GAPDH+3	GAPDH+4	GAPDH+4	GAPDH+4
G	APOE+5	APOE+5	APOE+5	BNIP3L+5	BNIP3L+5	BNIP3L+5	C1QTNF3 +5	C1QTNF3 +5	C1QTNF3 +5	PPARGC1A+5	PPARGC1A+5	PPARGC1A+5
H	STEAP4 +5	STEAP4 +5	STEAP4 +5	GAPDH+5	GAPDH+5	GAPDH+5
Second board
	1	2	3	4	5	6	7	8	9	10	11	12
A	APOE+6	APOE+6	APOE+6	APOE+7	APOE+7	APOE+7	APOE+8	APOE+8	APOE+8	APOE+9	APOE+9	APOE+9
B	BNIP3L+6	BNIP3L+6	BNIP3L+6	BNIP3L+7	BNIP3L+7	BNIP3L+7	BNIP3L+8	BNIP3L+8	BNIP3L+8	BNIP3L+9	BNIP3L+9	BNIP3L+9
C	C1QTNF3 +6	C1QTNF3 +6	C1QTNF3 +6	C1QTNF3 +7	C1QTNF3 +7	C1QTNF3 +7	C1QTNF3 +8	C1QTNF3 +8	C1QTNF3 +8	C1QTNF3 +9	C1QTNF3 +9	C1QTNF3 +9
D	PPARGC1A+6	PPARGC1A+6	PPARGC1A+6	PPARGC1A+7	PPARGC1A+7	PPARGC1A+7	PPARGC1A+8	PPARGC1A+8	PPARGC1A+8	PPARGC1A+9	PPARGC1A+9	PPARGC1A+9
E	STEAP4 +6	STEAP4 +6	STEAP4 +6	STEAP4 +7	STEAP4 +7	STEAP4 +7	STEAP4 +8	STEAP4 +8	STEAP4 +8	STEAP4 +9	STEAP4 +9	STEAP4 +9
F	GAPDH+6	GAPDH+6	GAPDH+6	GAPDH+7	GAPDH+7	GAPDH+7	GAPDH+8	GAPDH+8	GAPDH+8	GAPDH+9	GAPDH+9	GAPDH+9
G	APOE+10	APOE+10	APOE+10	BNIP3L+10	BNIP3L+10	BNIP3L+10	C1QTNF3 +10	C1QTNF3 +10	C1QTNF3 +10	PPARGC1A+10	PPARGC1A+10	PPARGC1A+10
H	STEAP4 +10	STEAP4 +10	STEAP4 +10	GAPDH+10	GAPDH+10	GAPDH+10

## Sheet: 2.Expansion curve Dissolve curv
First board
	1	2	3	4	5	6	7	8	9	10	11	12
A	30.9365	30.1391	30.6764	30.3841	30.8074	32.6702	31.3783	31.3542	31.5103	32.7291	33.3798	32.5646
B	31.2443	31.3416	31.8278	31.9012	32.1259	32.3645	30.4588	30.0236	31.222	32.1601	32.9471	33.1173
C	26.7212	25.5251	25.4996	26.6899	26.6713	25.5332	26.0256	25.2696	25.1173	27.94	27.0717	28.0487
D	28.3369	28.7228	28.2564	28.0118	29.1477	28.1767	29.0356	29.1191	30.7339	31.1029	31.6322	29.0167
E	32.1091	32.1938	32.8707	32.0417	33.3098	33.1811	32.9502	32.7241	32.4748	33.561	33.6683	33.3935
F	18.2487	18.1461	18.2308	18.2084	18.6588	18.8817	17.0328	18.9703	18.877	17.4161	17.5681	26.7531
G	32.3339	32.159	32.5576	30.0352	30.9629	31.3438	26.3438	24.5167	24.4323	30.3526	29.8063	29.447
H	32.2974	32.0104	32.0637	17.491	17.7266	17.5776
Second board
	1	2	3	4	5	6	7	8	9	10	11	12
A	31.1159	31.488	31.874	31.9355	30.2731	31.3724	30.1113	29.3329	29.5301	33.2094	33.9496	34.0463
B	38.6446	39.4064	40.0365	40.173	39.287	38.8267	36.3516	35.9591	36.3115	35.9312	35.3692	35.857
C	27.3877	26.0098	26.0014	26.0332	25.5706	25.6233	23.7335	23.6454	23.6084	27.1949	27.6045	28.9695
D	33.1291	33.3135	33.3323	31.1107	31.7155	30.9761	30.1014	29.9996	29.7363	36.4455	36.657	38.4086
E	39.2096	36.9598	40.4401	40.3086	30.859	30.5866	36.2969	36.7574	35.7167	37.9582	39.2823	32.5038
F	19.9622	19.8651	19.9602	19.7252	19.3298	19.2803	17.6198	17.7705	17.6577	18.5827	18.615	31.0766
G	31.9353	31.4631	30.4595	31.823	31.9268	31.698	24.2385	24.1982	23.1686	31.4588	31.7249	31.5929
H	37.3094	40.4054	38.0319	18.552	18.5143	18.5455

## Sheet: 3.Data processing
sample	APOE			BNIP3L			C1QTNF3			PPARGC1A				STEAP4			H-GAPDH				Intrinsic mean
NC1	30.9365	30.1391	30.6764	31.2443	31.3416	31.8278	26.7212	25.5251	25.4996	28.3369	28.7228	28.2564	32.1091	32.1938	32.8707		18.2487	18.1461	18.2308		18.2085
NC2	30.3841	30.8074	32.6702	31.9012	32.1259	32.3645	26.6899	26.6713	25.5332	28.0118	29.1477	28.1767	32.0417	33.3098	33.1811		18.2084	18.6588	18.8817		18.583
NC3	31.3783	31.3542	31.5103	30.4588	30.0236	31.222	26.0256	25.2696	25.1173	29.0356	29.1191	30.7339	32.9502	32.7241	32.4748		17.0328	18.9703	18.877		18.2933
NC4	32.7291	33.3798	32.5646	32.1601	32.9471	33.1173	27.94	27.0717	28.0487	31.1029	31.6322	29.0167	33.561	33.6683	33.3935		17.4161	17.5681	26.7531		20.5791
NC5	32.3339	32.159	32.5576	30.0352	30.9629	31.3438	26.3438	24.5167	24.4323	30.3526	29.8063	29.447	32.2974	32.0104	32.0637		17.491	17.7266	17.5776		17.5984
CA1	31.1159	31.488	31.874	38.6446	39.4064	40.0365	27.3877	26.0098	26.0014	33.1291	33.3135	33.3323	39.2096	36.9598	40.4401		19.9622	19.8651	19.9602		19.9291
CA2	31.9355	30.2731	31.3724	40.173	39.287	38.8267	26.0332	25.5706	25.6233	31.1107	31.7155	30.9761	40.3086	30.859	30.5866		19.7252	19.3298	19.2803		19.4451
CA3	30.1113	29.3329	29.5301	36.3516	35.9591	36.3115	23.7335	23.6454	23.6084	30.1014	29.9996	29.7363	36.2969	36.7574	35.7167		17.6198	17.7705	17.6577		17.6827
CA4	33.2094	33.9496	34.0463	35.9312	35.3692	35.857	27.1949	27.6045	28.9695	36.4455	36.657	38.4086	37.9582	39.2823	32.5038		18.5827	18.615	31.0766		22.7581
CA5	31.9353	31.4631	30.4595	31.823	31.9268	31.698	24.2385	24.1982	23.1686	31.4588	31.7249	31.5929	37.3094	40.4054	38.0319		18.552	18.5143	18.5455		18.5373
	∆CT=CT目的基因-CT内参基因平均值
NC1	12.728	11.9305	12.4679	13.0358	13.1331	13.6193	8.51266	7.31655	7.2911	10.1284	10.5142	10.0479	13.9005	13.9852	14.6622
NC2	11.8011	12.2244	14.0872	13.3182	13.5429	13.7815	8.10691	8.08831	6.95017	9.42881	10.5647	9.59376	13.4587	14.7268	14.5981
NC3	13.085	13.0609	13.2169	12.1655	11.7303	12.9287	7.7323	6.97624	6.824	10.7422	10.8258	12.4406	14.6569	14.4307	14.1814
NC4	12.15	12.8007	11.9855	11.5809	12.368	12.5382	7.36092	6.49255	7.46954	10.5238	11.0531	8.43755	12.9819	13.0892	12.8144
NC5	14.7355	14.5606	14.9592	12.4368	13.3645	13.7454	8.74537	6.91831	6.83392	12.7542	12.2079	11.8487	14.699	14.412	14.4653
CA1	11.1868	11.5589	11.9449	18.7155	19.4773	20.1074	7.45855	6.08064	6.07227	13.2	13.3844	13.4031	19.2804	17.0307	20.5109
CA2	12.4904	10.828	11.9273	20.7279	19.8418	19.3816	6.58808	6.12548	6.1782	11.6656	12.2704	11.531	20.8635	11.4139	11.1415
CA3	12.4286	11.6503	11.8474	18.669	18.2764	18.6288	6.05083	5.96272	5.92577	12.4187	12.3169	12.0537	18.6143	19.0747	18.0341
CA4	10.4513	11.1915	11.2881	13.1731	12.6111	13.0989	4.43678	4.84642	6.21136	13.6874	13.8989	15.6505	15.2001	16.5242	9.74572
CA5	13.3981	12.9258	11.9223	13.2858	13.3896	13.1608	5.70123	5.66097	4.63133	12.9215	13.1877	13.0556	18.7721	21.8681	19.4946
	∆CT对照组平均值
NC1	13.0529	13.0529	13.0529	12.8859	12.8859	12.8859	7.44126	7.44126	7.44126	10.7408	10.7408	10.7408	14.0708	14.0708	14.0708
NC2	13.0529	13.0529	13.0529	12.8859	12.8859	12.8859	7.44126	7.44126	7.44126	10.7408	10.7408	10.7408	14.0708	14.0708	14.0708
NC3	13.0529	13.0529	13.0529	12.8859	12.8859	12.8859	7.44126	7.44126	7.44126	10.7408	10.7408	10.7408	14.0708	14.0708	14.0708
NC4	13.0529	13.0529	13.0529	12.8859	12.8859	12.8859	7.44126	7.44126	7.44126	10.7408	10.7408	10.7408	14.0708	14.0708	14.0708
NC5	13.0529	13.0529	13.0529	12.8859	12.8859	12.8859	7.44126	7.44126	7.44126	10.7408	10.7408	10.7408	14.0708	14.0708	14.0708
NC6	13.0529	13.0529	13.0529	12.8859	12.8859	12.8859	7.44126	7.44126	7.44126	10.7408	10.7408	10.7408	14.0708	14.0708	14.0708
NC7	13.0529	13.0529	13.0529	12.8859	12.8859	12.8859	7.44126	7.44126	7.44126	10.7408	10.7408	10.7408	14.0708	14.0708	14.0708
NC8	13.0529	13.0529	13.0529	12.8859	12.8859	12.8859	7.44126	7.44126	7.44126	10.7408	10.7408	10.7408	14.0708	14.0708	14.0708
NC9	13.0529	13.0529	13.0529	12.8859	12.8859	12.8859	7.44126	7.44126	7.44126	10.7408	10.7408	10.7408	14.0708	14.0708	14.0708
NC10	13.0529	13.0529	13.0529	12.8859	12.8859	12.8859	7.44126	7.44126	7.44126	10.7408	10.7408	10.7408	14.0708	14.0708	14.0708
	∆∆CT=∆CT实验组-∆CT对照组平均值
NC1	-0.324889	-1.12238	-0.584989	0.149827	0.24716	0.733363	1.07141	-0.124702	-0.150154	-0.612414	-0.226531	-0.692911	-0.170322	-0.08561	0.591334
NC2	-1.25178	-0.828471	1.03434	0.432262	0.65695	0.895584	0.665649	0.64705	-0.491085	-1.31196	-0.176053	-1.14701	-0.612138	0.656015	0.527304
NC3	0.0320626	0.00797202	0.164037	-0.720471	-1.15567	0.042756	0.291046	-0.465019	-0.617254	0.0014558	0.0849875	1.69982	0.586048	0.359907	0.110615
NC4	-0.902887	-0.252229	-1.06742	-1.30499	-0.517914	-0.347754	-0.0803414	-0.948702	0.0282837	-0.217001	0.312296	-2.30321	-1.08895	-0.981613	-1.25641
NC5	1.68261	1.50774	1.90629	-0.449161	0.478611	0.85944	1.30411	-0.522948	-0.607341	2.01347	1.46717	1.10789	0.62817	0.341155	0.39449
CA1	-1.86614	-1.494	-1.10799	5.82952	6.59132	7.22143	0.0172978	-1.36061	-1.36898	2.45922	2.64363	2.66235	5.2096	2.95984	6.44011
CA2	-0.562456	-2.22487	-1.12555	7.84196	6.95592	6.49564	-0.853182	-1.31578	-1.26305	0.924803	1.52966	0.790255	6.79268	-2.65692	-2.92934
CA3	-0.624244	-1.40262	-1.20547	5.78304	5.3905	5.7429	-1.39043	-1.47854	-1.51548	1.67797	1.57615	1.3129	4.54343	5.00388	3.96323
CA4	-2.60162	-1.86139	-1.76475	0.287162	-0.274814	0.212976	-3.00448	-2.59484	-1.22989	2.94664	3.1581	4.90971	1.12928	2.45334	-4.32511
CA5	0.345169	-0.127044	-1.13061	0.399857	0.50364	0.274853	-1.74002	-1.78029	-2.80993	2.18075	2.4469	2.31484	4.7013	7.79729	5.42381
	2^-∆∆CT
NC1	1.25257	2.17706	1.50003	0.901358	0.842553	0.6015	0.475855	1.09028	1.10969	1.52882	1.17002	1.61654	1.12531	1.06114	0.663729
NC2	2.38136	1.7758	0.488239	0.741099	0.634218	0.53753	0.630405	0.638585	1.4055	2.48279	1.12979	2.21454	1.52852	0.634629	0.69385
NC3	0.978021	0.994489	0.892524	1.64772	2.22787	0.970799	0.817309	1.38034	1.53395	0.998991	0.942793	0.307825	0.666165	0.779215	0.926193
NC4	1.8698	1.19105	2.09569	2.47081	1.43188	1.27258	1.05727	1.93014	0.980586	1.16231	0.805359	4.93556	2.12719	1.97467	2.389
NC5	0.311518	0.351663	0.266777	1.36525	0.717668	0.551166	0.40497	1.43689	1.52345	0.247676	0.361691	0.463972	0.646996	0.789409	0.760758
CA1	3.64555	2.81669	2.15545	0.0175849	0.0103709	0.00670087	0.988082	2.56794	2.58289	0.181845	0.160025	0.157962	0.0270243	0.128528	0.0115169
CA2	1.47678	4.67469	2.18185	0.00435849	0.00805491	0.011082	1.80648	2.48937	2.40003	0.526752	0.34636	0.578242	0.00901988	6.30684	7.61763
CA3	1.5414	2.64382	2.30613	0.0181606	0.0238395	0.0186731	2.62156	2.78666	2.85895	0.312523	0.335375	0.402512	0.0428835	0.031166	0.0641133
CA4	6.06967	3.63357	3.39816	0.819512	1.20984	0.862756	8.02486	6.0412	2.3455	0.12971	0.112025	0.0332682	0.457143	0.182588	20.0442
CA5	0.787216	1.09205	2.18951	0.757933	0.705325	0.826534	3.3404	3.43495	7.0125	0.220562	0.183404	0.200985	0.0384386	0.00449554	0.0232954
	2^-∆∆CT Avg
	APOE			BNIP3L			C1QTNF3			PPARGC1A			STEAP4
	NC	CA		NC	CA		NC	CA		NC	CA		NC	CA
1	1.64322	2.87257		0.781804	0.0115522		0.891942	2.0463		1.43846	0.166611		0.950058	0.0556898
2	1.54847	2.77778		0.637615	0.00783179		0.891497	2.23196		1.94237	0.483785		0.952334	4.64449
3	0.955012	2.16378		1.61546	0.0202244		1.24387	2.75572		0.74987	0.350137		0.790524	0.0460543
4	1.71885	4.36713		1.72509	0.964035		1.32266	5.47052		2.30108	0.0916677		2.16362	6.89463
5	0.309986	1.35626		0.878027	0.763264		1.12177	4.59595		0.35778	0.20165		0.732388	0.0220765
Avg	1.23511	3.04531		1.1276	0.353382		1.09435	3.42009		1.35791	0.25877		1.11779	2.33259
SD	0.598551	0.935543		0.504221	0.471208		0.198338	1.52703		0.807407	0.15705		0.592644	3.23682
	1.2351±0.5986	3.0453±0.9355		1.1276±0.5042	0.3534±0.4712		1.0943±0.1983	3.4200±1.5270		1.3579±0.8074	0.2588±01570		1.1178±0.5926	2.3326±3.2368
		NC	CA	p值
	APOE	1.2351±0.5986	3.0453±0.9355	0.0309
	BNIP3L	1.1276±0.5042	0.3534±0.4712	0.0365
	C1QTNF3	1.0943±0.1983	3.4200±1.5270	0.0097
	PPARGC1A	1.3579±0.8074	0.2588±01570	0.0174
	STEAP4	1.1178±0.5926	2.3326±3.2368	0.433
		APOE				BNIP3L				C1QTNF3					PPARGC1A					STEAP4
