# Supplementary material for: Characterizing adipocytokine-related signatures for prognosis prediction in prostate cancer
Source: Front Cell Dev Biol. 2024 Oct 25;12:1475980. doi: 10.3389/fcell.2024.1475980 (PMC11544632; doi:10.3389/fcell.2024.1475980)
Supplement: Supplementary file 11 [file Table1.xlsx]

## Sheet: Sheet1
Supplementary Table 1 GeneCards-SearchResults
Gene Symbol	Description	Category	Gifts	GC Id	Relevance score	GeneCards Link
ADIPOQ	Adiponectin, C1Q And Collagen Domain Containing	Protein Coding	48	GC03P186842	12.6376	https://www.genecards.org/cgi-bin/carddisp.pl?gene=ADIPOQ
LEP	Leptin	Protein Coding	49	GC07P128241	9.65205	https://www.genecards.org/cgi-bin/carddisp.pl?gene=LEP
RETN	Resistin	Protein Coding	45	GC19P007669	9.42649	https://www.genecards.org/cgi-bin/carddisp.pl?gene=RETN
NAMPT	Nicotinamide Phosphoribosyltransferase	Protein Coding	51	GC07M106248	7.22552	https://www.genecards.org/cgi-bin/carddisp.pl?gene=NAMPT
INS	Insulin	Protein Coding	50	GC11M002159	6.13274	https://www.genecards.org/cgi-bin/carddisp.pl?gene=INS
TNF	Tumor Necrosis Factor	Protein Coding	54	GC06P087731	5.00322	https://www.genecards.org/cgi-bin/carddisp.pl?gene=TNF
IL6	Interleukin 6	Protein Coding	53	GC07P022725	4.40422	https://www.genecards.org/cgi-bin/carddisp.pl?gene=IL6
CRP	C-Reactive Protein	Protein Coding	48	GC01M159728	4.29068	https://www.genecards.org/cgi-bin/carddisp.pl?gene=CRP
ITLN1	Intelectin 1	Protein Coding	41	GC01M160876	4.01456	https://www.genecards.org/cgi-bin/carddisp.pl?gene=ITLN1
SERPINE1	Serpin Family E Member 1	Protein Coding	52	GC07P101127	3.49614	https://www.genecards.org/cgi-bin/carddisp.pl?gene=SERPINE1
SERPINA12	Serpin Family A Member 12	Protein Coding	42	GC14M094487	3.42662	https://www.genecards.org/cgi-bin/carddisp.pl?gene=SERPINA12
RBP4	Retinol Binding Protein 4	Protein Coding	48	GC10M093591	3.37236	https://www.genecards.org/cgi-bin/carddisp.pl?gene=RBP4
GHRL	Ghrelin And Obestatin Prepropeptide	Protein Coding	45	GC03M010285	3.18084	https://www.genecards.org/cgi-bin/carddisp.pl?gene=GHRL
LEPQTL1	Leptin, Serum Levels Of	Genetic Locus	4	GC02U903086	3.14751	https://www.genecards.org/cgi-bin/carddisp.pl?gene=LEPQTL1
KLF7	KLF Transcription Factor 7	Protein Coding	43	GC02M207074	3.0471	https://www.genecards.org/cgi-bin/carddisp.pl?gene=KLF7
APLN	Apelin	Protein Coding	41	GC0XM129645	2.96617	https://www.genecards.org/cgi-bin/carddisp.pl?gene=APLN
ADRB3	Adrenoceptor Beta 3	Protein Coding	49	GC08M037962	2.37667	https://www.genecards.org/cgi-bin/carddisp.pl?gene=ADRB3
LEPR	Leptin Receptor	Protein Coding	53	GC01P065421	2.22829	https://www.genecards.org/cgi-bin/carddisp.pl?gene=LEPR
FAAH	Fatty Acid Amide Hydrolase	Protein Coding	50	GC01P046394	2.16627	https://www.genecards.org/cgi-bin/carddisp.pl?gene=FAAH
ADIPOR1	Adiponectin Receptor 1	Protein Coding	47	GC01M202940	2.04972	https://www.genecards.org/cgi-bin/carddisp.pl?gene=ADIPOR1
PPARG	Peroxisome Proliferator Activated Receptor Gamma	Protein Coding	55	GC03P012287	2.03572	https://www.genecards.org/cgi-bin/carddisp.pl?gene=PPARG
ADIPOR2	Adiponectin Receptor 2	Protein Coding	44	GC12P001670	1.97705	https://www.genecards.org/cgi-bin/carddisp.pl?gene=ADIPOR2
FABP2	Fatty Acid Binding Protein 2	Protein Coding	44	GC04M119317	1.91324	https://www.genecards.org/cgi-bin/carddisp.pl?gene=FABP2
UCP3	Uncoupling Protein 3	Protein Coding	45	GC11M074000	1.83281	https://www.genecards.org/cgi-bin/carddisp.pl?gene=UCP3
COL20A1	Collagen Type XX Alpha 1 Chain	Protein Coding	40	GC20P063293	1.82368	https://www.genecards.org/cgi-bin/carddisp.pl?gene=COL20A1
PRKAB1	Protein Kinase AMP-Activated Non-Catalytic Subunit Beta 1	Protein Coding	49	GC12P119632	1.78432	https://www.genecards.org/cgi-bin/carddisp.pl?gene=PRKAB1
CNR1	Cannabinoid Receptor 1	Protein Coding	50	GC06M088139	1.6679	https://www.genecards.org/cgi-bin/carddisp.pl?gene=CNR1
MAP2K1	Mitogen-Activated Protein Kinase Kinase 1	Protein Coding	55	GC15P066386	1.63484	https://www.genecards.org/cgi-bin/carddisp.pl?gene=MAP2K1
MAPK1	Mitogen-Activated Protein Kinase 1	Protein Coding	54	GC22M021759	1.63484	https://www.genecards.org/cgi-bin/carddisp.pl?gene=MAPK1
RARRES2	Retinoic Acid Receptor Responder 2	Protein Coding	42	GC07M150333	1.61425	https://www.genecards.org/cgi-bin/carddisp.pl?gene=RARRES2
PPARA	Peroxisome Proliferator Activated Receptor Alpha	Protein Coding	49	GC22P046150	1.59527	https://www.genecards.org/cgi-bin/carddisp.pl?gene=PPARA
FABP4	Fatty Acid Binding Protein 4	Protein Coding	47	GC08M081478	1.59527	https://www.genecards.org/cgi-bin/carddisp.pl?gene=FABP4
APOB	Apolipoprotein B	Protein Coding	50	GC02M020956	1.53415	https://www.genecards.org/cgi-bin/carddisp.pl?gene=APOB
MCAM	Melanoma Cell Adhesion Molecule	Protein Coding	45	GC11M119308	1.48903	https://www.genecards.org/cgi-bin/carddisp.pl?gene=MCAM
NPPB	Natriuretic Peptide B	Protein Coding	46	GC01M011858	1.46477	https://www.genecards.org/cgi-bin/carddisp.pl?gene=NPPB
ALB	Albumin	Protein Coding	52	GC04P073397	1.43913	https://www.genecards.org/cgi-bin/carddisp.pl?gene=ALB
TIMP1	TIMP Metallopeptidase Inhibitor 1	Protein Coding	47	GC0XP047647	1.41182	https://www.genecards.org/cgi-bin/carddisp.pl?gene=TIMP1
GLP1R	Glucagon Like Peptide 1 Receptor	Protein Coding	50	GC06P039048	1.39424	https://www.genecards.org/cgi-bin/carddisp.pl?gene=GLP1R
MMP2	Matrix Metallopeptidase 2	Protein Coding	55	GC16P055390	1.38249	https://www.genecards.org/cgi-bin/carddisp.pl?gene=MMP2
IGF1	Insulin Like Growth Factor 1	Protein Coding	50	GC12M102395	1.35058	https://www.genecards.org/cgi-bin/carddisp.pl?gene=IGF1
FLT1	Fms Related Receptor Tyrosine Kinase 1	Protein Coding	54	GC13M028300	1.3153	https://www.genecards.org/cgi-bin/carddisp.pl?gene=FLT1
LCN2	Lipocalin 2	Protein Coding	48	GC09P128149	1.3153	https://www.genecards.org/cgi-bin/carddisp.pl?gene=LCN2
PGF	Placental Growth Factor	Protein Coding	46	GC14M074941	1.3153	https://www.genecards.org/cgi-bin/carddisp.pl?gene=PGF
TNFRSF11B	TNF Receptor Superfamily Member 11b	Protein Coding	50	GC08M118923	1.27524	https://www.genecards.org/cgi-bin/carddisp.pl?gene=TNFRSF11B
FTO	FTO Alpha-Ketoglutarate Dependent Dioxygenase	Protein Coding	48	GC16P053853	1.25761	https://www.genecards.org/cgi-bin/carddisp.pl?gene=FTO
CFD	Complement Factor D	Protein Coding	47	GC19P000859	1.21442	https://www.genecards.org/cgi-bin/carddisp.pl?gene=CFD
THBD	Thrombomodulin	Protein Coding	49	GC20M023026	1.19135	https://www.genecards.org/cgi-bin/carddisp.pl?gene=THBD
SHBG	Sex Hormone Binding Globulin	Protein Coding	44	GC17P007613	1.19135	https://www.genecards.org/cgi-bin/carddisp.pl?gene=SHBG
VWF	Von Willebrand Factor	Protein Coding	51	GC12M005917	1.1671	https://www.genecards.org/cgi-bin/carddisp.pl?gene=VWF
PAPPA	Pappalysin 1	Protein Coding	45	GC09P119285	1.16582	https://www.genecards.org/cgi-bin/carddisp.pl?gene=PAPPA
F2	Coagulation Factor II, Thrombin	Protein Coding	52	GC11P046720	1.14145	https://www.genecards.org/cgi-bin/carddisp.pl?gene=F2
HIF1A	Hypoxia Inducible Factor 1 Subunit Alpha	Protein Coding	51	GC14P061695	1.14145	https://www.genecards.org/cgi-bin/carddisp.pl?gene=HIF1A
TET1	Tet Methylcytosine Dioxygenase 1	Protein Coding	41	GC10P068560	1.14145	https://www.genecards.org/cgi-bin/carddisp.pl?gene=TET1
IL6R	Interleukin 6 Receptor	Protein Coding	53	GC01P154405	1.11414	https://www.genecards.org/cgi-bin/carddisp.pl?gene=IL6R
APOA1	Apolipoprotein A1	Protein Coding	52	GC11M116835	1.11414	https://www.genecards.org/cgi-bin/carddisp.pl?gene=APOA1
GPT	Glutamic--Pyruvic Transaminase	Protein Coding	44	GC08P144502	1.11414	https://www.genecards.org/cgi-bin/carddisp.pl?gene=GPT
FOXP3	Forkhead Box P3	Protein Coding	49	GC0XM049250	1.08481	https://www.genecards.org/cgi-bin/carddisp.pl?gene=FOXP3
ACE	Angiotensin I Converting Enzyme	Protein Coding	54	GC17P063477	1.0529	https://www.genecards.org/cgi-bin/carddisp.pl?gene=ACE
APOC3	Apolipoprotein C3	Protein Coding	48	GC11P116829	1.0529	https://www.genecards.org/cgi-bin/carddisp.pl?gene=APOC3
BGLAP	Bone Gamma-Carboxyglutamate Protein	Protein Coding	44	GC01P156242	1.0529	https://www.genecards.org/cgi-bin/carddisp.pl?gene=BGLAP
SFRP5	Secreted Frizzled Related Protein 5	Protein Coding	41	GC10M097766	1.0529	https://www.genecards.org/cgi-bin/carddisp.pl?gene=SFRP5
DPP4	Dipeptidyl Peptidase 4	Protein Coding	53	GC02M161992	1.01762	https://www.genecards.org/cgi-bin/carddisp.pl?gene=DPP4
VEGFA	Vascular Endothelial Growth Factor A	Protein Coding	51	GC06P043770	1.01762	https://www.genecards.org/cgi-bin/carddisp.pl?gene=VEGFA
GP6	Glycoprotein VI Platelet	Protein Coding	48	GC19M055013	1.01762	https://www.genecards.org/cgi-bin/carddisp.pl?gene=GP6
SELE	Selectin E	Protein Coding	48	GC01M169722	1.01762	https://www.genecards.org/cgi-bin/carddisp.pl?gene=SELE
AZGP1	Alpha-2-Glycoprotein 1, Zinc-Binding	Protein Coding	47	GC07M099967	1.01762	https://www.genecards.org/cgi-bin/carddisp.pl?gene=AZGP1
CDH1	Cadherin 1	Protein Coding	52	GC16P068737	0.977565	https://www.genecards.org/cgi-bin/carddisp.pl?gene=CDH1
ENG	Endoglin	Protein Coding	51	GC09M127815	0.977565	https://www.genecards.org/cgi-bin/carddisp.pl?gene=ENG
UCP2	Uncoupling Protein 2	Protein Coding	49	GC11M073974	0.977565	https://www.genecards.org/cgi-bin/carddisp.pl?gene=UCP2
CSF1	Colony Stimulating Factor 1	Protein Coding	47	GC01P109911	0.977565	https://www.genecards.org/cgi-bin/carddisp.pl?gene=CSF1
IL17A	Interleukin 17A	Protein Coding	47	GC06P052186	0.977565	https://www.genecards.org/cgi-bin/carddisp.pl?gene=IL17A
IL18	Interleukin 18	Protein Coding	47	GC11M112143	0.977565	https://www.genecards.org/cgi-bin/carddisp.pl?gene=IL18
INSR	Insulin Receptor	Protein Coding	56	GC19M007112	0.951467	https://www.genecards.org/cgi-bin/carddisp.pl?gene=INSR
ADA	Adenosine Deaminase	Protein Coding	54	GC20M044620	0.930056	https://www.genecards.org/cgi-bin/carddisp.pl?gene=ADA
CD40LG	CD40 Ligand	Protein Coding	52	GC0XP136649	0.930056	https://www.genecards.org/cgi-bin/carddisp.pl?gene=CD40LG
KRT18	Keratin 18	Protein Coding	51	GC12P052948	0.930056	https://www.genecards.org/cgi-bin/carddisp.pl?gene=KRT18
CD44	CD44 Molecule (Indian Blood Group)	Protein Coding	50	GC11P035139	0.930056	https://www.genecards.org/cgi-bin/carddisp.pl?gene=CD44
PYY	Peptide YY	Protein Coding	45	GC17M043952	0.930056	https://www.genecards.org/cgi-bin/carddisp.pl?gene=PYY
SRGN	Serglycin	Protein Coding	43	GC10P069088	0.930056	https://www.genecards.org/cgi-bin/carddisp.pl?gene=SRGN
SPX	Spexin Hormone	Protein Coding	32	GC12P021526	0.930056	https://www.genecards.org/cgi-bin/carddisp.pl?gene=SPX
MBL2	Mannose Binding Lectin 2	Protein Coding	49	GC10M052760	0.86814	https://www.genecards.org/cgi-bin/carddisp.pl?gene=MBL2
HK2	Hexokinase 2	Protein Coding	48	GC02P074833	0.86814	https://www.genecards.org/cgi-bin/carddisp.pl?gene=HK2
TFAP2B	Transcription Factor AP-2 Beta	Protein Coding	47	GC06P088068	0.86814	https://www.genecards.org/cgi-bin/carddisp.pl?gene=TFAP2B
IGFBP1	Insulin Like Growth Factor Binding Protein 1	Protein Coding	46	GC07P047917	0.86814	https://www.genecards.org/cgi-bin/carddisp.pl?gene=IGFBP1
SPINT2	Serine Peptidase Inhibitor, Kunitz Type 2	Protein Coding	45	GC19P038244	0.86814	https://www.genecards.org/cgi-bin/carddisp.pl?gene=SPINT2
BPI	Bactericidal Permeability Increasing Protein	Protein Coding	44	GC20P038304	0.86814	https://www.genecards.org/cgi-bin/carddisp.pl?gene=BPI
SST	Somatostatin	Protein Coding	43	GC03M187668	0.86814	https://www.genecards.org/cgi-bin/carddisp.pl?gene=SST
LOC109623489	Insulin Repeat Instability Region	Biological Region	2	GC11P002164	0.86814	https://www.genecards.org/cgi-bin/carddisp.pl?gene=LOC109623489
AKT1	AKT Serine/Threonine Kinase 1	Protein Coding	56	GC14M104769	0.828618	https://www.genecards.org/cgi-bin/carddisp.pl?gene=AKT1
MTOR	Mechanistic Target Of Rapamycin Kinase	Protein Coding	56	GC01M011106	0.828618	https://www.genecards.org/cgi-bin/carddisp.pl?gene=MTOR
IRS2	Insulin Receptor Substrate 2	Protein Coding	47	GC13M109752	0.828618	https://www.genecards.org/cgi-bin/carddisp.pl?gene=IRS2
GSK3B	Glycogen Synthase Kinase 3 Beta	Protein Coding	52	GC03M119821	0.766702	https://www.genecards.org/cgi-bin/carddisp.pl?gene=GSK3B
PRKCQ	Protein Kinase C Theta	Protein Coding	51	GC10M006557	0.766702	https://www.genecards.org/cgi-bin/carddisp.pl?gene=PRKCQ
JUN	Jun Proto-Oncogene, AP-1 Transcription Factor Subunit	Protein Coding	50	GC01M058780	0.766702	https://www.genecards.org/cgi-bin/carddisp.pl?gene=JUN
PIK3CB	Phosphatidylinositol-4,5-Bisphosphate 3-Kinase Catalytic Subunit Beta	Protein Coding	50	GC03M138652	0.766702	https://www.genecards.org/cgi-bin/carddisp.pl?gene=PIK3CB
PRKAA1	Protein Kinase AMP-Activated Catalytic Subunit Alpha 1	Protein Coding	50	GC05M040759	0.766702	https://www.genecards.org/cgi-bin/carddisp.pl?gene=PRKAA1
IRS1	Insulin Receptor Substrate 1	Protein Coding	49	GC02M226731	0.766702	https://www.genecards.org/cgi-bin/carddisp.pl?gene=IRS1
SLC2A4	Solute Carrier Family 2 Member 4	Protein Coding	48	GC17P011430	0.766702	https://www.genecards.org/cgi-bin/carddisp.pl?gene=SLC2A4
KCNJ11	Potassium Inwardly Rectifying Channel Subfamily J Member 11	Protein Coding	51	GC11M017627	0.718662	https://www.genecards.org/cgi-bin/carddisp.pl?gene=KCNJ11
ABCC8	ATP Binding Cassette Subfamily C Member 8	Protein Coding	49	GC11M017392	0.718662	https://www.genecards.org/cgi-bin/carddisp.pl?gene=ABCC8
PDX1	Pancreatic And Duodenal Homeobox 1	Protein Coding	48	GC13P027921	0.718662	https://www.genecards.org/cgi-bin/carddisp.pl?gene=PDX1
TACR1	Tachykinin Receptor 1	Protein Coding	48	GC02M075162	0.718662	https://www.genecards.org/cgi-bin/carddisp.pl?gene=TACR1
TAC1	Tachykinin Precursor 1	Protein Coding	44	GC07P097731	0.718662	https://www.genecards.org/cgi-bin/carddisp.pl?gene=TAC1
ORM1	Orosomucoid 1	Protein Coding	43	GC09P114323	0.718662	https://www.genecards.org/cgi-bin/carddisp.pl?gene=ORM1
AKT3	AKT Serine/Threonine Kinase 3	Protein Coding	57	GC01M243488	0.617225	https://www.genecards.org/cgi-bin/carddisp.pl?gene=AKT3
RAF1	Raf-1 Proto-Oncogene, Serine/Threonine Kinase	Protein Coding	57	GC03M012583	0.617225	https://www.genecards.org/cgi-bin/carddisp.pl?gene=RAF1
AKT2	AKT Serine/Threonine Kinase 2	Protein Coding	56	GC19M040230	0.617225	https://www.genecards.org/cgi-bin/carddisp.pl?gene=AKT2
MAP2K2	Mitogen-Activated Protein Kinase Kinase 2	Protein Coding	56	GC19M004090	0.617225	https://www.genecards.org/cgi-bin/carddisp.pl?gene=MAP2K2
PIK3CD	Phosphatidylinositol-4,5-Bisphosphate 3-Kinase Catalytic Subunit Delta	Protein Coding	56	GC01P009629	0.617225	https://www.genecards.org/cgi-bin/carddisp.pl?gene=PIK3CD
BRAF	B-Raf Proto-Oncogene, Serine/Threonine Kinase	Protein Coding	55	GC07M140740	0.617225	https://www.genecards.org/cgi-bin/carddisp.pl?gene=BRAF
PRKCD	Protein Kinase C Delta	Protein Coding	55	GC03P053156	0.617225	https://www.genecards.org/cgi-bin/carddisp.pl?gene=PRKCD
PTPN11	Protein Tyrosine Phosphatase Non-Receptor Type 11	Protein Coding	55	GC12P112418	0.617225	https://www.genecards.org/cgi-bin/carddisp.pl?gene=PTPN11
CBL	Cbl Proto-Oncogene	Protein Coding	54	GC11P119206	0.617225	https://www.genecards.org/cgi-bin/carddisp.pl?gene=CBL
KRAS	KRAS Proto-Oncogene, GTPase	Protein Coding	54	GC12M025204	0.617225	https://www.genecards.org/cgi-bin/carddisp.pl?gene=KRAS
MYC	MYC Proto-Oncogene, BHLH Transcription Factor	Protein Coding	54	GC08P127735	0.617225	https://www.genecards.org/cgi-bin/carddisp.pl?gene=MYC
PRKAA2	Protein Kinase AMP-Activated Catalytic Subunit Alpha 2	Protein Coding	54	GC01P056645	0.617225	https://www.genecards.org/cgi-bin/carddisp.pl?gene=PRKAA2
PRKCG	Protein Kinase C Gamma	Protein Coding	54	GC19P053879	0.617225	https://www.genecards.org/cgi-bin/carddisp.pl?gene=PRKCG
PTEN	Phosphatase And Tensin Homolog	Protein Coding	54	GC10P093576	0.617225	https://www.genecards.org/cgi-bin/carddisp.pl?gene=PTEN
PIK3R1	Phosphoinositide-3-Kinase Regulatory Subunit 1	Protein Coding	53	GC05P068215	0.617225	https://www.genecards.org/cgi-bin/carddisp.pl?gene=PIK3R1
PRKCA	Protein Kinase C Alpha	Protein Coding	53	GC17P066302	0.617225	https://www.genecards.org/cgi-bin/carddisp.pl?gene=PRKCA
FOS	Fos Proto-Oncogene, AP-1 Transcription Factor Subunit	Protein Coding	52	GC14P075278	0.617225	https://www.genecards.org/cgi-bin/carddisp.pl?gene=FOS
GSK3A	Glycogen Synthase Kinase 3 Alpha	Protein Coding	52	GC19M067912	0.617225	https://www.genecards.org/cgi-bin/carddisp.pl?gene=GSK3A
PIK3R2	Phosphoinositide-3-Kinase Regulatory Subunit 2	Protein Coding	52	GC19P018153	0.617225	https://www.genecards.org/cgi-bin/carddisp.pl?gene=PIK3R2
PRKCZ	Protein Kinase C Zeta	Protein Coding	52	GC01P004159	0.617225	https://www.genecards.org/cgi-bin/carddisp.pl?gene=PRKCZ
FOXO1	Forkhead Box O1	Protein Coding	51	GC13M040555	0.617225	https://www.genecards.org/cgi-bin/carddisp.pl?gene=FOXO1
GYS1	Glycogen Synthase 1	Protein Coding	51	GC19M068148	0.617225	https://www.genecards.org/cgi-bin/carddisp.pl?gene=GYS1
MAPK3	Mitogen-Activated Protein Kinase 3	Protein Coding	51	GC16M037779	0.617225	https://www.genecards.org/cgi-bin/carddisp.pl?gene=MAPK3
PDPK1	3-Phosphoinositide Dependent Protein Kinase 1	Protein Coding	51	GC16P002537	0.617225	https://www.genecards.org/cgi-bin/carddisp.pl?gene=PDPK1
PRKCE	Protein Kinase C Epsilon	Protein Coding	51	GC02P045651	0.617225	https://www.genecards.org/cgi-bin/carddisp.pl?gene=PRKCE
RPS6KB1	Ribosomal Protein S6 Kinase B1	Protein Coding	51	GC17P059893	0.617225	https://www.genecards.org/cgi-bin/carddisp.pl?gene=RPS6KB1
SOS1	SOS Ras/Rac Guanine Nucleotide Exchange Factor 1	Protein Coding	51	GC02M039043	0.617225	https://www.genecards.org/cgi-bin/carddisp.pl?gene=SOS1
PIK3CG	Phosphatidylinositol-4,5-Bisphosphate 3-Kinase Catalytic Subunit Gamma	Protein Coding	50	GC07P106865	0.617225	https://www.genecards.org/cgi-bin/carddisp.pl?gene=PIK3CG
PRKCB	Protein Kinase C Beta	Protein Coding	50	GC16P024412	0.617225	https://www.genecards.org/cgi-bin/carddisp.pl?gene=PRKCB
PRKCI	Protein Kinase C Iota	Protein Coding	50	GC03P170222	0.617225	https://www.genecards.org/cgi-bin/carddisp.pl?gene=PRKCI
MAX	MYC Associated Factor X	Protein Coding	49	GC14M065113	0.617225	https://www.genecards.org/cgi-bin/carddisp.pl?gene=MAX
PRKAB2	Protein Kinase AMP-Activated Non-Catalytic Subunit Beta 2	Protein Coding	49	GC01M147155	0.617225	https://www.genecards.org/cgi-bin/carddisp.pl?gene=PRKAB2
ARAF	A-Raf Proto-Oncogene, Serine/Threonine Kinase	Protein Coding	48	GC0XP047646	0.617225	https://www.genecards.org/cgi-bin/carddisp.pl?gene=ARAF
GRB2	Growth Factor Receptor Bound Protein 2	Protein Coding	48	GC17M075318	0.617225	https://www.genecards.org/cgi-bin/carddisp.pl?gene=GRB2
FOSL1	FOS Like 1, AP-1 Transcription Factor Subunit	Protein Coding	47	GC11M097091	0.617225	https://www.genecards.org/cgi-bin/carddisp.pl?gene=FOSL1
SOS2	SOS Ras/Rho Guanine Nucleotide Exchange Factor 2	Protein Coding	47	GC14M050117	0.617225	https://www.genecards.org/cgi-bin/carddisp.pl?gene=SOS2
SHC1	SHC Adaptor Protein 1	Protein Coding	46	GC01M154962	0.617225	https://www.genecards.org/cgi-bin/carddisp.pl?gene=SHC1
CRK	CRK Proto-Oncogene, Adaptor Protein	Protein Coding	45	GC17M001420	0.617225	https://www.genecards.org/cgi-bin/carddisp.pl?gene=CRK
ELK1	ETS Transcription Factor ELK1	Protein Coding	45	GC0XM047635	0.617225	https://www.genecards.org/cgi-bin/carddisp.pl?gene=ELK1
FOSB	FosB Proto-Oncogene, AP-1 Transcription Factor Subunit	Protein Coding	45	GC19P045467	0.617225	https://www.genecards.org/cgi-bin/carddisp.pl?gene=FOSB
PIK3R3	Phosphoinositide-3-Kinase Regulatory Subunit 3	Protein Coding	45	GC01M046041	0.617225	https://www.genecards.org/cgi-bin/carddisp.pl?gene=PIK3R3
RPS6	Ribosomal Protein S6	Protein Coding	45	GC09M019375	0.617225	https://www.genecards.org/cgi-bin/carddisp.pl?gene=RPS6
JUNB	JunB Proto-Oncogene, AP-1 Transcription Factor Subunit	Protein Coding	44	GC19P012791	0.617225	https://www.genecards.org/cgi-bin/carddisp.pl?gene=JUNB
JUND	JunD Proto-Oncogene, AP-1 Transcription Factor Subunit	Protein Coding	44	GC19M018279	0.617225	https://www.genecards.org/cgi-bin/carddisp.pl?gene=JUND
RAPGEF1	Rap Guanine Nucleotide Exchange Factor 1	Protein Coding	44	GC09M131576	0.617225	https://www.genecards.org/cgi-bin/carddisp.pl?gene=RAPGEF1
RHOQ	Ras Homolog Family Member Q	Protein Coding	44	GC02P046543	0.617225	https://www.genecards.org/cgi-bin/carddisp.pl?gene=RHOQ
SORBS1	Sorbin And SH3 Domain Containing 1	Protein Coding	44	GC10M095311	0.617225	https://www.genecards.org/cgi-bin/carddisp.pl?gene=SORBS1
EIF2S2	Eukaryotic Translation Initiation Factor 2 Subunit Beta	Protein Coding	43	GC20M034088	0.617225	https://www.genecards.org/cgi-bin/carddisp.pl?gene=EIF2S2
ANGPTL2	Angiopoietin Like 2	Protein Coding	40	GC09M127087	0.617225	https://www.genecards.org/cgi-bin/carddisp.pl?gene=ANGPTL2
ANGPTL4	Angiopoietin Like 4	Protein Coding	47	GC19P008363	0.448433	https://www.genecards.org/cgi-bin/carddisp.pl?gene=ANGPTL4
CCL2	C-C Motif Chemokine Ligand 2	Protein Coding	51	GC17P034255	0.422786	https://www.genecards.org/cgi-bin/carddisp.pl?gene=CCL2
IL10	Interleukin 10	Protein Coding	50	GC01M206767	0.422786	https://www.genecards.org/cgi-bin/carddisp.pl?gene=IL10
HSD11B1	Hydroxysteroid 11-Beta Dehydrogenase 1	Protein Coding	54	GC01P209686	0.39548	https://www.genecards.org/cgi-bin/carddisp.pl?gene=HSD11B1
STK11	Serine/Threonine Kinase 11	Protein Coding	53	GC19P001177	0.39548	https://www.genecards.org/cgi-bin/carddisp.pl?gene=STK11
C1QTNF3	C1q And TNF Related 3	Protein Coding	40	GC05M034017	0.39548	https://www.genecards.org/cgi-bin/carddisp.pl?gene=C1QTNF3
IKBKB	Inhibitor Of Nuclear Factor Kappa B Kinase Subunit Beta	Protein Coding	56	GC08P042271	0.366144	https://www.genecards.org/cgi-bin/carddisp.pl?gene=IKBKB
STAT3	Signal Transducer And Activator Of Transcription 3	Protein Coding	56	GC17M042313	0.366144	https://www.genecards.org/cgi-bin/carddisp.pl?gene=STAT3
CD40	CD40 Molecule	Protein Coding	52	GC20P046118	0.366144	https://www.genecards.org/cgi-bin/carddisp.pl?gene=CD40
PLIN1	Perilipin 1	Protein Coding	49	GC15M089664	0.366144	https://www.genecards.org/cgi-bin/carddisp.pl?gene=PLIN1
HBEGF	Heparin Binding EGF Like Growth Factor	Protein Coding	45	GC05M140332	0.366144	https://www.genecards.org/cgi-bin/carddisp.pl?gene=HBEGF
NFKB1	Nuclear Factor Kappa B Subunit 1	Protein Coding	55	GC04P102501	0.334242	https://www.genecards.org/cgi-bin/carddisp.pl?gene=NFKB1
PLAT	Plasminogen Activator, Tissue Type	Protein Coding	54	GC08M042174	0.334242	https://www.genecards.org/cgi-bin/carddisp.pl?gene=PLAT
NOS2	Nitric Oxide Synthase 2	Protein Coding	51	GC17M027756	0.334242	https://www.genecards.org/cgi-bin/carddisp.pl?gene=NOS2
CXCL8	C-X-C Motif Chemokine Ligand 8	Protein Coding	44	GC04P073740	0.334242	https://www.genecards.org/cgi-bin/carddisp.pl?gene=CXCL8
SOD1	Superoxide Dismutase 1	Protein Coding	56	GC21P031659	0.298955	https://www.genecards.org/cgi-bin/carddisp.pl?gene=SOD1
CAT	Catalase	Protein Coding	54	GC11P034460	0.298955	https://www.genecards.org/cgi-bin/carddisp.pl?gene=CAT
ANPEP	Alanyl Aminopeptidase, Membrane	Protein Coding	53	GC15M089784	0.298955	https://www.genecards.org/cgi-bin/carddisp.pl?gene=ANPEP
SOD2	Superoxide Dismutase 2	Protein Coding	51	GC06M159669	0.298955	https://www.genecards.org/cgi-bin/carddisp.pl?gene=SOD2
MTNR1B	Melatonin Receptor 1B	Protein Coding	50	GC11P092969	0.298955	https://www.genecards.org/cgi-bin/carddisp.pl?gene=MTNR1B
NR1H2	Nuclear Receptor Subfamily 1 Group H Member 2	Protein Coding	49	GC19P050329	0.298955	https://www.genecards.org/cgi-bin/carddisp.pl?gene=NR1H2
NR3C2	Nuclear Receptor Subfamily 3 Group C Member 2	Protein Coding	48	GC04M148078	0.298955	https://www.genecards.org/cgi-bin/carddisp.pl?gene=NR3C2
QSOX1	Quiescin Sulfhydryl Oxidase 1	Protein Coding	41	GC01P180154	0.298955	https://www.genecards.org/cgi-bin/carddisp.pl?gene=QSOX1
CCDC80	Coiled-Coil Domain Containing 80	Protein Coding	39	GC03M112604	0.298955	https://www.genecards.org/cgi-bin/carddisp.pl?gene=CCDC80
IGF1R	Insulin Like Growth Factor 1 Receptor	Protein Coding	57	GC15P098648	0.258903	https://www.genecards.org/cgi-bin/carddisp.pl?gene=IGF1R
HGF	Hepatocyte Growth Factor	Protein Coding	54	GC07M081699	0.258903	https://www.genecards.org/cgi-bin/carddisp.pl?gene=HGF
MMP1	Matrix Metallopeptidase 1	Protein Coding	54	GC11M102810	0.258903	https://www.genecards.org/cgi-bin/carddisp.pl?gene=MMP1
PTPN1	Protein Tyrosine Phosphatase Non-Receptor Type 1	Protein Coding	54	GC20P050510	0.258903	https://www.genecards.org/cgi-bin/carddisp.pl?gene=PTPN1
TLR4	Toll Like Receptor 4	Protein Coding	54	GC09P117704	0.258903	https://www.genecards.org/cgi-bin/carddisp.pl?gene=TLR4
MMP3	Matrix Metallopeptidase 3	Protein Coding	53	GC11M102835	0.258903	https://www.genecards.org/cgi-bin/carddisp.pl?gene=MMP3
ADRB2	Adrenoceptor Beta 2	Protein Coding	52	GC05P148825	0.258903	https://www.genecards.org/cgi-bin/carddisp.pl?gene=ADRB2
C3	Complement C3	Protein Coding	52	GC19M006677	0.258903	https://www.genecards.org/cgi-bin/carddisp.pl?gene=C3
CD36	CD36 Molecule	Protein Coding	52	GC07P080369	0.258903	https://www.genecards.org/cgi-bin/carddisp.pl?gene=CD36
LPL	Lipoprotein Lipase	Protein Coding	52	GC08P019901	0.258903	https://www.genecards.org/cgi-bin/carddisp.pl?gene=LPL
PTGS2	Prostaglandin-Endoperoxide Synthase 2	Protein Coding	51	GC01M186640	0.258903	https://www.genecards.org/cgi-bin/carddisp.pl?gene=PTGS2
ADRB1	Adrenoceptor Beta 1	Protein Coding	50	GC10P114044	0.258903	https://www.genecards.org/cgi-bin/carddisp.pl?gene=ADRB1
CEBPA	CCAAT Enhancer Binding Protein Alpha	Protein Coding	49	GC19M033299	0.258903	https://www.genecards.org/cgi-bin/carddisp.pl?gene=CEBPA
PPARGC1A	PPARG Coactivator 1 Alpha	Protein Coding	48	GC04M023755	0.258903	https://www.genecards.org/cgi-bin/carddisp.pl?gene=PPARGC1A
GAS6	Growth Arrest Specific 6	Protein Coding	47	GC13M113820	0.258903	https://www.genecards.org/cgi-bin/carddisp.pl?gene=GAS6
NPY	Neuropeptide Y	Protein Coding	47	GC07P024290	0.258903	https://www.genecards.org/cgi-bin/carddisp.pl?gene=NPY
ATG16L1	Autophagy Related 16 Like 1	Protein Coding	44	GC02P233258	0.258903	https://www.genecards.org/cgi-bin/carddisp.pl?gene=ATG16L1
PNPLA3	Patatin Like Phospholipase Domain Containing 3	Protein Coding	44	GC22P043923	0.258903	https://www.genecards.org/cgi-bin/carddisp.pl?gene=PNPLA3
NUCB2	Nucleobindin 2	Protein Coding	43	GC11P017336	0.258903	https://www.genecards.org/cgi-bin/carddisp.pl?gene=NUCB2
IL1RAPL2	Interleukin 1 Receptor Accessory Protein Like 2	Protein Coding	42	GC0XP104566	0.258903	https://www.genecards.org/cgi-bin/carddisp.pl?gene=IL1RAPL2
ESR1	Estrogen Receptor 1	Protein Coding	56	GC06P151656	0.211393	https://www.genecards.org/cgi-bin/carddisp.pl?gene=ESR1
SLC2A1	Solute Carrier Family 2 Member 1	Protein Coding	56	GC01M042925	0.211393	https://www.genecards.org/cgi-bin/carddisp.pl?gene=SLC2A1
LDLR	Low Density Lipoprotein Receptor	Protein Coding	54	GC19P011091	0.211393	https://www.genecards.org/cgi-bin/carddisp.pl?gene=LDLR
APOE	Apolipoprotein E	Protein Coding	53	GC19P069967	0.211393	https://www.genecards.org/cgi-bin/carddisp.pl?gene=APOE
MAPK8	Mitogen-Activated Protein Kinase 8	Protein Coding	52	GC10P048306	0.211393	https://www.genecards.org/cgi-bin/carddisp.pl?gene=MAPK8
NFKBIA	NFKB Inhibitor Alpha	Protein Coding	52	GC14M035401	0.211393	https://www.genecards.org/cgi-bin/carddisp.pl?gene=NFKBIA
NOS3	Nitric Oxide Synthase 3	Protein Coding	52	GC07P150990	0.211393	https://www.genecards.org/cgi-bin/carddisp.pl?gene=NOS3
CSNK1D	Casein Kinase 1 Delta	Protein Coding	51	GC17M082239	0.211393	https://www.genecards.org/cgi-bin/carddisp.pl?gene=CSNK1D
NR3C1	Nuclear Receptor Subfamily 3 Group C Member 1	Protein Coding	51	GC05M143277	0.211393	https://www.genecards.org/cgi-bin/carddisp.pl?gene=NR3C1
CSNK1E	Casein Kinase 1 Epsilon	Protein Coding	50	GC22M059593	0.211393	https://www.genecards.org/cgi-bin/carddisp.pl?gene=CSNK1E
IL1B	Interleukin 1 Beta	Protein Coding	50	GC02M112829	0.211393	https://www.genecards.org/cgi-bin/carddisp.pl?gene=IL1B
MIF	Macrophage Migration Inhibitory Factor	Protein Coding	50	GC22P023894	0.211393	https://www.genecards.org/cgi-bin/carddisp.pl?gene=MIF
MSTN	Myostatin	Protein Coding	50	GC02M190055	0.211393	https://www.genecards.org/cgi-bin/carddisp.pl?gene=MSTN
NLRP3	NLR Family Pyrin Domain Containing 3	Protein Coding	50	GC01P247415	0.211393	https://www.genecards.org/cgi-bin/carddisp.pl?gene=NLRP3
F3	Coagulation Factor III, Tissue Factor	Protein Coding	48	GC01M094599	0.211393	https://www.genecards.org/cgi-bin/carddisp.pl?gene=F3
HSD11B2	Hydroxysteroid 11-Beta Dehydrogenase 2	Protein Coding	48	GC16P067433	0.211393	https://www.genecards.org/cgi-bin/carddisp.pl?gene=HSD11B2
MSR1	Macrophage Scavenger Receptor 1	Protein Coding	48	GC08M016107	0.211393	https://www.genecards.org/cgi-bin/carddisp.pl?gene=MSR1
TFPI	Tissue Factor Pathway Inhibitor	Protein Coding	48	GC02M187464	0.211393	https://www.genecards.org/cgi-bin/carddisp.pl?gene=TFPI
H6PD	Hexose-6-Phosphate Dehydrogenase/Glucose 1-Dehydrogenase	Protein Coding	47	GC01P009234	0.211393	https://www.genecards.org/cgi-bin/carddisp.pl?gene=H6PD
IKBKE	Inhibitor Of Nuclear Factor Kappa B Kinase Subunit Epsilon	Protein Coding	47	GC01P206470	0.211393	https://www.genecards.org/cgi-bin/carddisp.pl?gene=IKBKE
MAF	MAF BZIP Transcription Factor	Protein Coding	47	GC16M079204	0.211393	https://www.genecards.org/cgi-bin/carddisp.pl?gene=MAF
STAR	Steroidogenic Acute Regulatory Protein	Protein Coding	47	GC08M038145	0.211393	https://www.genecards.org/cgi-bin/carddisp.pl?gene=STAR
ABCB7	ATP Binding Cassette Subfamily B Member 7	Protein Coding	46	GC0XM075053	0.211393	https://www.genecards.org/cgi-bin/carddisp.pl?gene=ABCB7
BNIP3L	BCL2 Interacting Protein 3 Like	Protein Coding	45	GC08P026383	0.211393	https://www.genecards.org/cgi-bin/carddisp.pl?gene=BNIP3L
DDAH2	Dimethylarginine Dimethylaminohydrolase 2	Protein Coding	45	GC06M031727	0.211393	https://www.genecards.org/cgi-bin/carddisp.pl?gene=DDAH2
IL9	Interleukin 9	Protein Coding	45	GC05M135891	0.211393	https://www.genecards.org/cgi-bin/carddisp.pl?gene=IL9
INSRR	Insulin Receptor Related Receptor	Protein Coding	45	GC01M156840	0.211393	https://www.genecards.org/cgi-bin/carddisp.pl?gene=INSRR
NRG4	Neuregulin 4	Protein Coding	45	GC15M075935	0.211393	https://www.genecards.org/cgi-bin/carddisp.pl?gene=NRG4
SOD3	Superoxide Dismutase 3	Protein Coding	45	GC04P024798	0.211393	https://www.genecards.org/cgi-bin/carddisp.pl?gene=SOD3
CMKLR1	Chemerin Chemokine-Like Receptor 1	Protein Coding	44	GC12M108288	0.211393	https://www.genecards.org/cgi-bin/carddisp.pl?gene=CMKLR1
GCG	Glucagon	Protein Coding	44	GC02M162142	0.211393	https://www.genecards.org/cgi-bin/carddisp.pl?gene=GCG
NFKBIB	NFKB Inhibitor Beta	Protein Coding	44	GC19P038899	0.211393	https://www.genecards.org/cgi-bin/carddisp.pl?gene=NFKBIB
C1QTNF9	C1q And TNF Related 9	Protein Coding	36	GC13P024307	0.211393	https://www.genecards.org/cgi-bin/carddisp.pl?gene=C1QTNF9
FABP12	Fatty Acid Binding Protein 12	Protein Coding	36	GC08M081524	0.211393	https://www.genecards.org/cgi-bin/carddisp.pl?gene=FABP12
OSTN	Osteocrin	Protein Coding	35	GC03P191199	0.211393	https://www.genecards.org/cgi-bin/carddisp.pl?gene=OSTN
MIR34A	MicroRNA 34a	RNA Gene	25	GC01M009151	0.211393	https://www.genecards.org/cgi-bin/carddisp.pl?gene=MIR34A
EGFR	Epidermal Growth Factor Receptor	Protein Coding	58	GC07P055019	0.149478	https://www.genecards.org/cgi-bin/carddisp.pl?gene=EGFR
MMP9	Matrix Metallopeptidase 9	Protein Coding	56	GC20P046008	0.149478	https://www.genecards.org/cgi-bin/carddisp.pl?gene=MMP9
JAK2	Janus Kinase 2	Protein Coding	55	GC09P004985	0.149478	https://www.genecards.org/cgi-bin/carddisp.pl?gene=JAK2
MPO	Myeloperoxidase	Protein Coding	55	GC17M058269	0.149478	https://www.genecards.org/cgi-bin/carddisp.pl?gene=MPO
AGTR1	Angiotensin II Receptor Type 1	Protein Coding	54	GC03P148697	0.149478	https://www.genecards.org/cgi-bin/carddisp.pl?gene=AGTR1
MAPK14	Mitogen-Activated Protein Kinase 14	Protein Coding	54	GC06P087896	0.149478	https://www.genecards.org/cgi-bin/carddisp.pl?gene=MAPK14
RELA	RELA Proto-Oncogene, NF-KB Subunit	Protein Coding	54	GC11M065653	0.149478	https://www.genecards.org/cgi-bin/carddisp.pl?gene=RELA
TLR2	Toll Like Receptor 2	Protein Coding	54	GC04P153684	0.149478	https://www.genecards.org/cgi-bin/carddisp.pl?gene=TLR2
G6PD	Glucose-6-Phosphate Dehydrogenase	Protein Coding	53	GC0XM154558	0.149478	https://www.genecards.org/cgi-bin/carddisp.pl?gene=G6PD
TERT	Telomerase Reverse Transcriptase	Protein Coding	53	GC05M001253	0.149478	https://www.genecards.org/cgi-bin/carddisp.pl?gene=TERT
ACTN1	Actinin Alpha 1	Protein Coding	52	GC14M068874	0.149478	https://www.genecards.org/cgi-bin/carddisp.pl?gene=ACTN1
EDNRA	Endothelin Receptor Type A	Protein Coding	52	GC04P147480	0.149478	https://www.genecards.org/cgi-bin/carddisp.pl?gene=EDNRA
GGT1	Gamma-Glutamyltransferase 1	Protein Coding	52	GC22P024583	0.149478	https://www.genecards.org/cgi-bin/carddisp.pl?gene=GGT1
IL1RN	Interleukin 1 Receptor Antagonist	Protein Coding	52	GC02P123138	0.149478	https://www.genecards.org/cgi-bin/carddisp.pl?gene=IL1RN
PAK1	P21 (RAC1) Activated Kinase 1	Protein Coding	52	GC11M097499	0.149478	https://www.genecards.org/cgi-bin/carddisp.pl?gene=PAK1
PLA2G7	Phospholipase A2 Group VII	Protein Coding	52	GC06M046704	0.149478	https://www.genecards.org/cgi-bin/carddisp.pl?gene=PLA2G7
SIRT1	Sirtuin 1	Protein Coding	52	GC10P067884	0.149478	https://www.genecards.org/cgi-bin/carddisp.pl?gene=SIRT1
CDKN1A	Cyclin Dependent Kinase Inhibitor 1A	Protein Coding	51	GC06P087904	0.149478	https://www.genecards.org/cgi-bin/carddisp.pl?gene=CDKN1A
CPS1	Carbamoyl-Phosphate Synthase 1	Protein Coding	51	GC02P210477	0.149478	https://www.genecards.org/cgi-bin/carddisp.pl?gene=CPS1
EDN1	Endothelin 1	Protein Coding	51	GC06P012256	0.149478	https://www.genecards.org/cgi-bin/carddisp.pl?gene=EDN1
FGA	Fibrinogen Alpha Chain	Protein Coding	51	GC04M154583	0.149478	https://www.genecards.org/cgi-bin/carddisp.pl?gene=FGA
FGG	Fibrinogen Gamma Chain	Protein Coding	51	GC04M154604	0.149478	https://www.genecards.org/cgi-bin/carddisp.pl?gene=FGG
MYD88	MYD88 Innate Immune Signal Transduction Adaptor	Protein Coding	51	GC03P038144	0.149478	https://www.genecards.org/cgi-bin/carddisp.pl?gene=MYD88
RXRA	Retinoid X Receptor Alpha	Protein Coding	51	GC09P134317	0.149478	https://www.genecards.org/cgi-bin/carddisp.pl?gene=RXRA
ANGPT2	Angiopoietin 2	Protein Coding	50	GC08M006499	0.149478	https://www.genecards.org/cgi-bin/carddisp.pl?gene=ANGPT2
ARSA	Arylsulfatase A	Protein Coding	50	GC22M050622	0.149478	https://www.genecards.org/cgi-bin/carddisp.pl?gene=ARSA
CYP11A1	Cytochrome P450 Family 11 Subfamily A Member 1	Protein Coding	50	GC15M074337	0.149478	https://www.genecards.org/cgi-bin/carddisp.pl?gene=CYP11A1
F13A1	Coagulation Factor XIII A Chain	Protein Coding	50	GC06M006144	0.149478	https://www.genecards.org/cgi-bin/carddisp.pl?gene=F13A1
FBN1	Fibrillin 1	Protein Coding	50	GC15M048408	0.149478	https://www.genecards.org/cgi-bin/carddisp.pl?gene=FBN1
FGB	Fibrinogen Beta Chain	Protein Coding	50	GC04P154598	0.149478	https://www.genecards.org/cgi-bin/carddisp.pl?gene=FGB
FURIN	Furin, Paired Basic Amino Acid Cleaving Enzyme	Protein Coding	50	GC15P090868	0.149478	https://www.genecards.org/cgi-bin/carddisp.pl?gene=FURIN
GHSR	Growth Hormone Secretagogue Receptor	Protein Coding	50	GC03M172443	0.149478	https://www.genecards.org/cgi-bin/carddisp.pl?gene=GHSR
PCCB	Propionyl-CoA Carboxylase Subunit Beta	Protein Coding	50	GC03P136250	0.149478	https://www.genecards.org/cgi-bin/carddisp.pl?gene=PCCB
SLC12A3	Solute Carrier Family 12 Member 3	Protein Coding	50	GC16P056865	0.149478	https://www.genecards.org/cgi-bin/carddisp.pl?gene=SLC12A3
VEGFC	Vascular Endothelial Growth Factor C	Protein Coding	50	GC04M176683	0.149478	https://www.genecards.org/cgi-bin/carddisp.pl?gene=VEGFC
GHR	Growth Hormone Receptor	Protein Coding	49	GC05P042429	0.149478	https://www.genecards.org/cgi-bin/carddisp.pl?gene=GHR
IL1R2	Interleukin 1 Receptor Type 2	Protein Coding	49	GC02P101991	0.149478	https://www.genecards.org/cgi-bin/carddisp.pl?gene=IL1R2
IRF1	Interferon Regulatory Factor 1	Protein Coding	49	GC05M132440	0.149478	https://www.genecards.org/cgi-bin/carddisp.pl?gene=IRF1
PTGS1	Prostaglandin-Endoperoxide Synthase 1	Protein Coding	49	GC09P122370	0.149478	https://www.genecards.org/cgi-bin/carddisp.pl?gene=PTGS1
SP1	Sp1 Transcription Factor	Protein Coding	49	GC12P053380	0.149478	https://www.genecards.org/cgi-bin/carddisp.pl?gene=SP1
SPP1	Secreted Phosphoprotein 1	Protein Coding	49	GC04P087975	0.149478	https://www.genecards.org/cgi-bin/carddisp.pl?gene=SPP1
TFAP2A	Transcription Factor AP-2 Alpha	Protein Coding	49	GC06M010393	0.149478	https://www.genecards.org/cgi-bin/carddisp.pl?gene=TFAP2A
ACOX1	Acyl-CoA Oxidase 1	Protein Coding	48	GC17M075941	0.149478	https://www.genecards.org/cgi-bin/carddisp.pl?gene=ACOX1
AXIN1	Axin 1	Protein Coding	48	GC16M000287	0.149478	https://www.genecards.org/cgi-bin/carddisp.pl?gene=AXIN1
CCL11	C-C Motif Chemokine Ligand 11	Protein Coding	48	GC17P034285	0.149478	https://www.genecards.org/cgi-bin/carddisp.pl?gene=CCL11
CFL1	Cofilin 1	Protein Coding	48	GC11M065823	0.149478	https://www.genecards.org/cgi-bin/carddisp.pl?gene=CFL1
ERN1	Endoplasmic Reticulum To Nucleus Signaling 1	Protein Coding	48	GC17M064039	0.149478	https://www.genecards.org/cgi-bin/carddisp.pl?gene=ERN1
IL1R1	Interleukin 1 Receptor Type 1	Protein Coding	48	GC02P102136	0.149478	https://www.genecards.org/cgi-bin/carddisp.pl?gene=IL1R1
NPPA	Natriuretic Peptide A	Protein Coding	48	GC01M011846	0.149478	https://www.genecards.org/cgi-bin/carddisp.pl?gene=NPPA
NPR3	Natriuretic Peptide Receptor 3	Protein Coding	48	GC05P032689	0.149478	https://www.genecards.org/cgi-bin/carddisp.pl?gene=NPR3
NR1H3	Nuclear Receptor Subfamily 1 Group H Member 3	Protein Coding	48	GC11P047248	0.149478	https://www.genecards.org/cgi-bin/carddisp.pl?gene=NR1H3
SERPINF1	Serpin Family F Member 1	Protein Coding	48	GC17P001761	0.149478	https://www.genecards.org/cgi-bin/carddisp.pl?gene=SERPINF1
TGIF1	TGFB Induced Factor Homeobox 1	Protein Coding	48	GC18P003411	0.149478	https://www.genecards.org/cgi-bin/carddisp.pl?gene=TGIF1
TPT1	Tumor Protein, Translationally-Controlled 1	Protein Coding	48	GC13M045333	0.149478	https://www.genecards.org/cgi-bin/carddisp.pl?gene=TPT1
TRAF6	TNF Receptor Associated Factor 6	Protein Coding	48	GC11M036467	0.149478	https://www.genecards.org/cgi-bin/carddisp.pl?gene=TRAF6
VCAM1	Vascular Cell Adhesion Molecule 1	Protein Coding	48	GC01P100719	0.149478	https://www.genecards.org/cgi-bin/carddisp.pl?gene=VCAM1
ADM	Adrenomedullin	Protein Coding	47	GC11P010304	0.149478	https://www.genecards.org/cgi-bin/carddisp.pl?gene=ADM
ALPP	Alkaline Phosphatase, Placental	Protein Coding	47	GC02P232378	0.149478	https://www.genecards.org/cgi-bin/carddisp.pl?gene=ALPP
CNR2	Cannabinoid Receptor 2	Protein Coding	47	GC01M023870	0.149478	https://www.genecards.org/cgi-bin/carddisp.pl?gene=CNR2
CPOX	Coproporphyrinogen Oxidase	Protein Coding	47	GC03M098576	0.149478	https://www.genecards.org/cgi-bin/carddisp.pl?gene=CPOX
CPT1B	Carnitine Palmitoyltransferase 1B	Protein Coding	47	GC22M059577	0.149478	https://www.genecards.org/cgi-bin/carddisp.pl?gene=CPT1B
CX3CL1	C-X3-C Motif Chemokine Ligand 1	Protein Coding	47	GC16P057372	0.149478	https://www.genecards.org/cgi-bin/carddisp.pl?gene=CX3CL1
CXCL10	C-X-C Motif Chemokine Ligand 10	Protein Coding	47	GC04M076021	0.149478	https://www.genecards.org/cgi-bin/carddisp.pl?gene=CXCL10
IGFBP2	Insulin Like Growth Factor Binding Protein 2	Protein Coding	47	GC02P216632	0.149478	https://www.genecards.org/cgi-bin/carddisp.pl?gene=IGFBP2
IL1A	Interleukin 1 Alpha	Protein Coding	47	GC02M112773	0.149478	https://www.genecards.org/cgi-bin/carddisp.pl?gene=IL1A
PDE4B	Phosphodiesterase 4B	Protein Coding	47	GC01P065792	0.149478	https://www.genecards.org/cgi-bin/carddisp.pl?gene=PDE4B
SLC17A5	Solute Carrier Family 17 Member 5	Protein Coding	47	GC06M073593	0.149478	https://www.genecards.org/cgi-bin/carddisp.pl?gene=SLC17A5
SOAT1	Sterol O-Acyltransferase 1	Protein Coding	47	GC01P179262	0.149478	https://www.genecards.org/cgi-bin/carddisp.pl?gene=SOAT1
WNT1	Wnt Family Member 1	Protein Coding	47	GC12P049498	0.149478	https://www.genecards.org/cgi-bin/carddisp.pl?gene=WNT1
WNT5B	Wnt Family Member 5B	Protein Coding	47	GC12P001529	0.149478	https://www.genecards.org/cgi-bin/carddisp.pl?gene=WNT5B
AHSG	Alpha 2-HS Glycoprotein	Protein Coding	46	GC03P186632	0.149478	https://www.genecards.org/cgi-bin/carddisp.pl?gene=AHSG
BMP6	Bone Morphogenetic Protein 6	Protein Coding	46	GC06P007726	0.149478	https://www.genecards.org/cgi-bin/carddisp.pl?gene=BMP6
CCL5	C-C Motif Chemokine Ligand 5	Protein Coding	46	GC17M035871	0.149478	https://www.genecards.org/cgi-bin/carddisp.pl?gene=CCL5
FABP3	Fatty Acid Binding Protein 3	Protein Coding	46	GC01M031365	0.149478	https://www.genecards.org/cgi-bin/carddisp.pl?gene=FABP3
GH1	Growth Hormone 1	Protein Coding	46	GC17M063917	0.149478	https://www.genecards.org/cgi-bin/carddisp.pl?gene=GH1
LRPAP1	LDL Receptor Related Protein Associated Protein 1	Protein Coding	46	GC04M003508	0.149478	https://www.genecards.org/cgi-bin/carddisp.pl?gene=LRPAP1
MTA1	Metastasis Associated 1	Protein Coding	46	GC14P105419	0.149478	https://www.genecards.org/cgi-bin/carddisp.pl?gene=MTA1
NPC1L1	NPC1 Like Intracellular Cholesterol Transporter 1	Protein Coding	46	GC07M044512	0.149478	https://www.genecards.org/cgi-bin/carddisp.pl?gene=NPC1L1
VASP	Vasodilator Stimulated Phosphoprotein	Protein Coding	46	GC19P069987	0.149478	https://www.genecards.org/cgi-bin/carddisp.pl?gene=VASP
CXCL1	C-X-C Motif Chemokine Ligand 1	Protein Coding	45	GC04P073869	0.149478	https://www.genecards.org/cgi-bin/carddisp.pl?gene=CXCL1
PLEC	Plectin	Protein Coding	45	GC08M144240	0.149478	https://www.genecards.org/cgi-bin/carddisp.pl?gene=PLEC
SOCS3	Suppressor Of Cytokine Signaling 3	Protein Coding	45	GC17M078356	0.149478	https://www.genecards.org/cgi-bin/carddisp.pl?gene=SOCS3
SRR	Serine Racemase	Protein Coding	45	GC17P002303	0.149478	https://www.genecards.org/cgi-bin/carddisp.pl?gene=SRR
CCK	Cholecystokinin	Protein Coding	44	GC03M042274	0.149478	https://www.genecards.org/cgi-bin/carddisp.pl?gene=CCK
CCL21	C-C Motif Chemokine Ligand 21	Protein Coding	44	GC09M034709	0.149478	https://www.genecards.org/cgi-bin/carddisp.pl?gene=CCL21
CDK14	Cyclin Dependent Kinase 14	Protein Coding	44	GC07P090471	0.149478	https://www.genecards.org/cgi-bin/carddisp.pl?gene=CDK14
HCRT	Hypocretin Neuropeptide Precursor	Protein Coding	44	GC17M049459	0.149478	https://www.genecards.org/cgi-bin/carddisp.pl?gene=HCRT
HGFAC	HGF Activator	Protein Coding	44	GC04P003443	0.149478	https://www.genecards.org/cgi-bin/carddisp.pl?gene=HGFAC
MUC5B	Mucin 5B, Oligomeric Mucus/Gel-Forming	Protein Coding	44	GC11P001990	0.149478	https://www.genecards.org/cgi-bin/carddisp.pl?gene=MUC5B
SIGLEC7	Sialic Acid Binding Ig Like Lectin 7	Protein Coding	44	GC19P051142	0.149478	https://www.genecards.org/cgi-bin/carddisp.pl?gene=SIGLEC7
SPPL2A	Signal Peptide Peptidase Like 2A	Protein Coding	44	GC15M050702	0.149478	https://www.genecards.org/cgi-bin/carddisp.pl?gene=SPPL2A
TNFRSF12A	TNF Receptor Superfamily Member 12A	Protein Coding	44	GC16P003018	0.149478	https://www.genecards.org/cgi-bin/carddisp.pl?gene=TNFRSF12A
TNFSF14	TNF Superfamily Member 14	Protein Coding	44	GC19M006663	0.149478	https://www.genecards.org/cgi-bin/carddisp.pl?gene=TNFSF14
JMJD1C	Jumonji Domain Containing 1C	Protein Coding	43	GC10M063167	0.149478	https://www.genecards.org/cgi-bin/carddisp.pl?gene=JMJD1C
POLR2D	RNA Polymerase II Subunit D	Protein Coding	43	GC02M128281	0.149478	https://www.genecards.org/cgi-bin/carddisp.pl?gene=POLR2D
SIGLEC1	Sialic Acid Binding Ig Like Lectin 1	Protein Coding	43	GC20M003686	0.149478	https://www.genecards.org/cgi-bin/carddisp.pl?gene=SIGLEC1
SLURP1	Secreted LY6/PLAUR Domain Containing 1	Protein Coding	43	GC08M142740	0.149478	https://www.genecards.org/cgi-bin/carddisp.pl?gene=SLURP1
STEAP4	STEAP4 Metalloreductase	Protein Coding	43	GC07M088401	0.149478	https://www.genecards.org/cgi-bin/carddisp.pl?gene=STEAP4
FARP2	FERM, ARH/RhoGEF And Pleckstrin Domain Protein 2	Protein Coding	42	GC02P241357	0.149478	https://www.genecards.org/cgi-bin/carddisp.pl?gene=FARP2
GSTK1	Glutathione S-Transferase Kappa 1	Protein Coding	42	GC07P148812	0.149478	https://www.genecards.org/cgi-bin/carddisp.pl?gene=GSTK1
OBSCN	Obscurin, Cytoskeletal Calmodulin And Titin-Interacting RhoGEF	Protein Coding	42	GC01P228208	0.149478	https://www.genecards.org/cgi-bin/carddisp.pl?gene=OBSCN
CCL19	C-C Motif Chemokine Ligand 19	Protein Coding	41	GC09M034703	0.149478	https://www.genecards.org/cgi-bin/carddisp.pl?gene=CCL19
CCN4	Cellular Communication Network Factor 4	Protein Coding	41	GC08P133192	0.149478	https://www.genecards.org/cgi-bin/carddisp.pl?gene=CCN4
CD300LF	CD300 Molecule Like Family Member F	Protein Coding	41	GC17M074694	0.149478	https://www.genecards.org/cgi-bin/carddisp.pl?gene=CD300LF
MPP1	MAGUK P55 Scaffold Protein 1	Protein Coding	41	GC0XM154779	0.149478	https://www.genecards.org/cgi-bin/carddisp.pl?gene=MPP1
SHANK3	SH3 And Multiple Ankyrin Repeat Domains 3	Protein Coding	41	GC22P050674	0.149478	https://www.genecards.org/cgi-bin/carddisp.pl?gene=SHANK3
C1QTNF5	C1q And TNF Related 5	Protein Coding	40	GC11M119338	0.149478	https://www.genecards.org/cgi-bin/carddisp.pl?gene=C1QTNF5
CHD9	Chromodomain Helicase DNA Binding Protein 9	Protein Coding	40	GC16P053041	0.149478	https://www.genecards.org/cgi-bin/carddisp.pl?gene=CHD9
DIP2B	Disco Interacting Protein 2 Homolog B	Protein Coding	40	GC12P050504	0.149478	https://www.genecards.org/cgi-bin/carddisp.pl?gene=DIP2B
IL1F10	Interleukin 1 Family Member 10	Protein Coding	40	GC02P113067	0.149478	https://www.genecards.org/cgi-bin/carddisp.pl?gene=IL1F10
PRPS1L1	Phosphoribosyl Pyrophosphate Synthetase 1 Like 1	Protein Coding	40	GC07M018026	0.149478	https://www.genecards.org/cgi-bin/carddisp.pl?gene=PRPS1L1
PSMG1	Proteasome Assembly Chaperone 1	Protein Coding	40	GC21M039174	0.149478	https://www.genecards.org/cgi-bin/carddisp.pl?gene=PSMG1
RAB37	RAB37, Member RAS Oncogene Family	Protein Coding	40	GC17P074671	0.149478	https://www.genecards.org/cgi-bin/carddisp.pl?gene=RAB37
SULT1A3	Sulfotransferase Family 1A Member 3	Protein Coding	39	GC16P030199	0.149478	https://www.genecards.org/cgi-bin/carddisp.pl?gene=SULT1A3
ANGPTL5	Angiopoietin Like 5	Protein Coding	38	GC11M101890	0.149478	https://www.genecards.org/cgi-bin/carddisp.pl?gene=ANGPTL5
CCL18	C-C Motif Chemokine Ligand 18	Protein Coding	38	GC17P036064	0.149478	https://www.genecards.org/cgi-bin/carddisp.pl?gene=CCL18
MS4A6A	Membrane Spanning 4-Domains A6A	Protein Coding	38	GC11M096835	0.149478	https://www.genecards.org/cgi-bin/carddisp.pl?gene=MS4A6A
RETNLB	Resistin Like Beta	Protein Coding	38	GC03M108743	0.149478	https://www.genecards.org/cgi-bin/carddisp.pl?gene=RETNLB
TOMM7	Translocase Of Outer Mitochondrial Membrane 7	Protein Coding	38	GC07M022816	0.149478	https://www.genecards.org/cgi-bin/carddisp.pl?gene=TOMM7
MSL2	MSL Complex Subunit 2	Protein Coding	37	GC03M136149	0.149478	https://www.genecards.org/cgi-bin/carddisp.pl?gene=MSL2
ANGPTL8	Angiopoietin Like 8	Protein Coding	33	GC19P011238	0.149478	https://www.genecards.org/cgi-bin/carddisp.pl?gene=ANGPTL8
CHCHD5	Coiled-Coil-Helix-Coiled-Coil-Helix Domain Containing 5	Protein Coding	33	GC02P123129	0.149478	https://www.genecards.org/cgi-bin/carddisp.pl?gene=CHCHD5
C1QTNF12	C1q And TNF Related 12	Protein Coding	31	GC01M006972	0.149478	https://www.genecards.org/cgi-bin/carddisp.pl?gene=C1QTNF12
IRF1-AS1	IRF1 Antisense RNA 1	RNA Gene	26	GC05P132420	0.149478	https://www.genecards.org/cgi-bin/carddisp.pl?gene=IRF1-AS1
MIR143	MicroRNA 143	RNA Gene	26	GC05P149410	0.149478	https://www.genecards.org/cgi-bin/carddisp.pl?gene=MIR143
MIR21	MicroRNA 21	RNA Gene	26	GC17P059872	0.149478	https://www.genecards.org/cgi-bin/carddisp.pl?gene=MIR21
MIR150	MicroRNA 150	RNA Gene	23	GC19M049500	0.149478	https://www.genecards.org/cgi-bin/carddisp.pl?gene=MIR150
MIR221	MicroRNA 221	RNA Gene	22	GC0XM045746	0.149478	https://www.genecards.org/cgi-bin/carddisp.pl?gene=MIR221
MIR222	MicroRNA 222	RNA Gene	22	GC0XM045747	0.149478	https://www.genecards.org/cgi-bin/carddisp.pl?gene=MIR222
MIR27B	MicroRNA 27b	RNA Gene	22	GC09P095097	0.149478	https://www.genecards.org/cgi-bin/carddisp.pl?gene=MIR27B
MIR424	MicroRNA 424	RNA Gene	21	GC0XM134697	0.149478	https://www.genecards.org/cgi-bin/carddisp.pl?gene=MIR424
MIR661	MicroRNA 661	RNA Gene	19	GC08M143945	0.149478	https://www.genecards.org/cgi-bin/carddisp.pl?gene=MIR661
MUC8	Mucin 8	Protein Coding	15	GC12M132472	0.149478	https://www.genecards.org/cgi-bin/carddisp.pl?gene=MUC8
SAA3P	Serum Amyloid A3, Pseudogene	Pseudogene	14	GC11M018112	0.149478	https://www.genecards.org/cgi-bin/carddisp.pl?gene=SAA3P
LOC106728418	LEP 5' Regulatory Region	Biological Region	3	GC07P128238	0.149478	https://www.genecards.org/cgi-bin/carddisp.pl?gene=LOC106728418
