# Supplementary material for: Characterizing adipocytokine-related signatures for prognosis prediction in prostate cancer
Source: Front Cell Dev Biol. 2024 Oct 25;12:1475980. doi: 10.3389/fcell.2024.1475980 (PMC11544632; doi:10.3389/fcell.2024.1475980)
Supplement: Supplementary file 12 [file Table5.xlsx]

## Sheet: Sheet1
Supplementary Table 5 Top 6 AR-DEGs by univariate Cox regression analysis.
id	z	HR*	HR.95L	HR.95H	pvalue
PPARGC1A	-2.82991	0.777823	0.653591	0.925669	0.00465608
APOE	2.68208	1.32818	1.07941	1.6343	1.6343
BNIP3L	-2.45832	0.530136	0.319631	0.87928	0.0139588
STEAP4	-2.31173	0.775308	0.624838	0.962015	0.0207925
FOXO1	-2.0228	0.643428	0.419709	0.986396	0.0430939
C1QTNF3	1.97656	1.1641	1.00128	1.35341	0.0480915
* HR—hazard ratio.
