# Supplementary material for: Characterizing adipocytokine-related signatures for prognosis prediction in prostate cancer
Source: Front Cell Dev Biol. 2024 Oct 25;12:1475980. doi: 10.3389/fcell.2024.1475980 (PMC11544632; doi:10.3389/fcell.2024.1475980)
Supplement: Supplementary file 13 [file Table7.xlsx]

## Sheet: Sheet1
Supplementary Table 7 spearman
	column	row	cor	p	pstar
11	Activated B cell	PPARGC1A	0.256441	2.05e-06
12	Activated B cell	APOE	0.232027	1.84e-05
13	Activated B cell	BNIP3L	0.0968665	0.0770905
14	Activated B cell	STEAP4	-0.249639	3.86e-06
15	Activated B cell	C1QTNF3	-0.131104	0.0165121
16	Activated CD4 T cell	PPARGC1A	0.0154478	0.778498
17	Activated CD4 T cell	APOE	0.271904	4.51e-07
18	Activated CD4 T cell	BNIP3L	0.084018	0.125414
19	Activated CD4 T cell	STEAP4	-0.0685814	0.211247
20	Activated CD4 T cell	C1QTNF3	-0.108334	0.0478978
22	Activated CD8 T cell	PPARGC1A	0.0576221	0.293715
23	Activated CD8 T cell	APOE	0.4654	0	**
24	Activated CD8 T cell	BNIP3L	-0.081112	0.139072
25	Activated CD8 T cell	STEAP4	-0.266264	7.92e-07
26	Activated CD8 T cell	C1QTNF3	0.00926859	0.865987
29	Activated dendritic cell	PPARGC1A	0.228752	2.43e-05
30	Activated dendritic cell	APOE	0.364834	5.93e-12	**
31	Activated dendritic cell	BNIP3L	0.0174201	0.751096
32	Activated dendritic cell	STEAP4	-0.184145	0.000720336
33	Activated dendritic cell	C1QTNF3	-0.0961007	0.0794681
37	CD56bright natural killer cell	PPARGC1A	0.437385	0	**
38	CD56bright natural killer cell	APOE	0.150141	0.00597329
39	CD56bright natural killer cell	BNIP3L	0.0950456	0.0828405
40	CD56bright natural killer cell	STEAP4	-0.210016	0.00011018
41	CD56bright natural killer cell	C1QTNF3	-0.113753	0.0377208
46	CD56dim natural killer cell	PPARGC1A	0.201662	0.000207368
47	CD56dim natural killer cell	APOE	0.321452	1.82e-09	**
48	CD56dim natural killer cell	BNIP3L	-0.190066	0.000478608
49	CD56dim natural killer cell	STEAP4	-0.377649	9.19e-13	**
50	CD56dim natural killer cell	C1QTNF3	0.101556	0.0637624
56	Central memory CD4 T cell	PPARGC1A	0.434792	0	**
57	Central memory CD4 T cell	APOE	0.366749	4.51e-12	**
58	Central memory CD4 T cell	BNIP3L	0.114737	0.0360856
59	Central memory CD4 T cell	STEAP4	-0.35626	1.98e-11	**
60	Central memory CD4 T cell	C1QTNF3	-0.0740494	0.176989
67	Central memory CD8 T cell	PPARGC1A	0.302424	1.71e-08	**
68	Central memory CD8 T cell	APOE	0.209554	0.000114178
69	Central memory CD8 T cell	BNIP3L	0.166538	0.00226164
70	Central memory CD8 T cell	STEAP4	-0.0653278	0.233769
71	Central memory CD8 T cell	C1QTNF3	-0.099949	0.068098
79	Effector memeory CD4 T cell	PPARGC1A	0.327191	8.97e-10	**
80	Effector memeory CD4 T cell	APOE	0.0997229	0.068727
81	Effector memeory CD4 T cell	BNIP3L	0.206343	0.000145945
82	Effector memeory CD4 T cell	STEAP4	-0.0255867	0.64126
83	Effector memeory CD4 T cell	C1QTNF3	-0.150523	0.0058457
92	Effector memeory CD8 T cell	PPARGC1A	0.303961	1.44e-08	**
93	Effector memeory CD8 T cell	APOE	0.3263	1e-09	**
94	Effector memeory CD8 T cell	BNIP3L	0.023054	0.674629
95	Effector memeory CD8 T cell	STEAP4	-0.245725	5.52e-06
96	Effector memeory CD8 T cell	C1QTNF3	-0.0864316	0.114882
106	Eosinophil	PPARGC1A	0.247755	4.59e-06
107	Eosinophil	APOE	-0.0946923	0.0839952
108	Eosinophil	BNIP3L	0.113019	0.0389821
109	Eosinophil	STEAP4	0.167594	0.00211795
110	Eosinophil	C1QTNF3	-0.114058	0.0372077
121	Gamma delta T cell	PPARGC1A	0.287357	9.04e-08
122	Gamma delta T cell	APOE	0.394694	6.75e-14	**
123	Gamma delta T cell	BNIP3L	0.139709	0.0105806
124	Gamma delta T cell	STEAP4	-0.251182	3.35e-06
125	Gamma delta T cell	C1QTNF3	0.00261566	0.962016
137	Immature B cell	PPARGC1A	0.249445	3.93e-06
138	Immature B cell	APOE	0.285967	1.05e-07
139	Immature B cell	BNIP3L	0.111581	0.0415557
140	Immature B cell	STEAP4	-0.226464	2.95e-05
141	Immature B cell	C1QTNF3	-0.123141	0.0244092
154	Immature dendritic cell	PPARGC1A	0.500408	0	**
155	Immature dendritic cell	APOE	-0.122248	0.0254717
156	Immature dendritic cell	BNIP3L	0.306568	1.06e-08	**
157	Immature dendritic cell	STEAP4	0.101104	0.0649572
158	Immature dendritic cell	C1QTNF3	-0.215461	7.2e-05
172	Macrophage	PPARGC1A	0.279039	2.17e-07
173	Macrophage	APOE	0.441245	0	**
174	Macrophage	BNIP3L	0.0610624	0.26579
175	Macrophage	STEAP4	-0.219579	5.18e-05
176	Macrophage	C1QTNF3	-0.0211187	0.700567
191	Mast cell	PPARGC1A	0.452865	0	**
192	Mast cell	APOE	0.218816	5.51e-05
193	Mast cell	BNIP3L	0.149198	0.00629932
194	Mast cell	STEAP4	-0.109612	0.0453102
195	Mast cell	C1QTNF3	-0.100675	0.0661093
211	MDSC	PPARGC1A	0.203063	0.000186821
212	MDSC	APOE	0.516122	0	**
213	MDSC	BNIP3L	-0.0203799	0.710564
214	MDSC	STEAP4	-0.306612	1.06e-08	**
215	MDSC	C1QTNF3	-0.0267414	0.626279
232	Memory B cell	PPARGC1A	0.126639	0.0206094
233	Memory B cell	APOE	0.0582234	0.288698
234	Memory B cell	BNIP3L	0.0764736	0.163194
235	Memory B cell	STEAP4	-0.0190279	0.728986
236	Memory B cell	C1QTNF3	-0.158818	0.00361289
254	Monocyte	PPARGC1A	0.0810585	0.139333
255	Monocyte	APOE	0.241489	8.08e-06
256	Monocyte	BNIP3L	0.116528	0.0332619
257	Monocyte	STEAP4	-0.0654148	0.233146
258	Monocyte	C1QTNF3	-0.00676678	0.901945
277	Natural killer cell	PPARGC1A	0.52408	0	**
278	Natural killer cell	APOE	0.208128	0.000127383
279	Natural killer cell	BNIP3L	0.210155	0.000109
280	Natural killer cell	STEAP4	-0.219704	5.13e-05
281	Natural killer cell	C1QTNF3	-0.155591	0.00436856
301	Natural killer T cell	PPARGC1A	0.375395	1.28e-12	**
302	Natural killer T cell	APOE	0.252364	3e-06
303	Natural killer T cell	BNIP3L	0.126733	0.0205151
304	Natural killer T cell	STEAP4	-0.146529	0.0073102
305	Natural killer T cell	C1QTNF3	-0.062445	0.255097
326	Neutrophil	PPARGC1A	0.299772	2.31e-08
327	Neutrophil	APOE	0.0363377	0.508084
328	Neutrophil	BNIP3L	0.17622	0.00122155
329	Neutrophil	STEAP4	0.0477449	0.384412
330	Neutrophil	C1QTNF3	-0.111051	0.0425393
352	Plasmacytoid dendritic cell	PPARGC1A	0.396448	5.11e-14	**
353	Plasmacytoid dendritic cell	APOE	0.190774	0.000455402
354	Plasmacytoid dendritic cell	BNIP3L	0.0354307	0.518736
355	Plasmacytoid dendritic cell	STEAP4	-0.174133	0.00139876
356	Plasmacytoid dendritic cell	C1QTNF3	-0.0655668	0.232059
379	Regulatory T cell	PPARGC1A	0.179298	0.000997581
380	Regulatory T cell	APOE	0.363599	7.07e-12	**
381	Regulatory T cell	BNIP3L	0.0778095	0.155945
382	Regulatory T cell	STEAP4	-0.102618	0.0610221
383	Regulatory T cell	C1QTNF3	-0.102791	0.0605853
407	T follicular helper cell	PPARGC1A	0.375263	1.31e-12	**
408	T follicular helper cell	APOE	0.353516	2.88e-11	**
409	T follicular helper cell	BNIP3L	0.146106	0.00748316
410	T follicular helper cell	STEAP4	-0.148092	0.00670206
411	T follicular helper cell	C1QTNF3	-0.135835	0.012966
436	Type 1 T helper cell	PPARGC1A	0.354543	2.5e-11	**
437	Type 1 T helper cell	APOE	0.312852	5.11e-09	**
438	Type 1 T helper cell	BNIP3L	0.132921	0.0150611
439	Type 1 T helper cell	STEAP4	-0.173026	0.00150206
440	Type 1 T helper cell	C1QTNF3	-0.129256	0.0181123
466	Type 17 T helper cell	PPARGC1A	0.391298	1.15e-13	**
467	Type 17 T helper cell	APOE	0.126759	0.0204889
468	Type 17 T helper cell	BNIP3L	0.159049	0.00356372
469	Type 17 T helper cell	STEAP4	-0.0719109	0.189861
470	Type 17 T helper cell	C1QTNF3	-0.138994	0.0109894
497	Type 2 T helper cell	PPARGC1A	0.273587	3.81e-07
498	Type 2 T helper cell	APOE	0.105739	0.0535288
499	Type 2 T helper cell	BNIP3L	0.211519	9.81e-05
500	Type 2 T helper cell	STEAP4	0.00705503	0.89779
501	Type 2 T helper cell	C1QTNF3	-0.215818	7e-05
